# Supplementary material for: Stock price prediction using principal components
Source: PLoS One. 2020 Mar 20;15(3):e0230124. doi: 10.1371/journal.pone.0230124 (PMC7083277; doi:10.1371/journal.pone.0230124)
Supplement: S1 File — (XLSX) [file pone.0230124.s001.xlsx]

## Sheet: GE
The data that support the findings of this study are openly available in Yahoo Finance at {https://finance.yahoo.com/}. GE historical prices, General Electric Company, common stock. (n.d.), was retrieved $\printdate{2016-10-06}$ from https://finance.yahoo.com/quote/GE/history/.
Date	Open	High	Low	Close	Adj Close	Volume
1962-01-02	0.751202	0.763722	0.74369	0.748698	0.125647	2156500
1962-01-03	0.744942	0.744942	0.738682	0.741186	0.124386	1477600
1962-01-04	0.741186	0.747446	0.726162	0.732422	0.122916	1837000
1962-01-05	0.732422	0.733674	0.701122	0.713642	0.119764	2725600
1962-01-08	0.713642	0.713642	0.691106	0.71239	0.119554	3095000
1962-01-09	0.71239	0.722406	0.707382	0.716146	0.120184	2326200
1962-01-10	0.716146	0.723658	0.713642	0.719902	0.120814	1956800
1962-01-11	0.719902	0.721154	0.707382	0.721154	0.121025	1627300
1962-01-12	0.721154	0.722406	0.708634	0.711138	0.119344	1687200
1962-01-15	0.71239	0.721154	0.71239	0.71865	0.120604	2116600
1962-01-16	0.71865	0.727414	0.713642	0.72491	0.121655	1387700
1962-01-17	0.723658	0.723658	0.703626	0.708634	0.118923	2136500
1962-01-18	0.708634	0.716146	0.707382	0.716146	0.120184	1477600
1962-01-19	0.716146	0.722406	0.716146	0.722406	0.121235	1327800
1962-01-22	0.723658	0.733674	0.723658	0.72491	0.121655	1417700
1962-01-23	0.722406	0.722406	0.708634	0.711138	0.119344	2276300
1962-01-24	0.711138	0.727414	0.708634	0.72491	0.121655	1597400
1962-01-25	0.72491	0.729918	0.71239	0.717398	0.120394	1587400
1962-01-26	0.717398	0.71865	0.71239	0.714894	0.119974	1008300
1962-01-29	0.714894	0.71865	0.713642	0.716146	0.120184	1018300
1962-01-30	0.72491	0.736178	0.72491	0.728666	0.122285	1777100
1962-01-31	0.728666	0.751202	0.727414	0.751202	0.126067	1876900
1962-02-01	0.751202	0.754958	0.738682	0.746194	0.125227	2565800
1962-02-02	0.746194	0.74995	0.741186	0.74995	0.125857	1477600
1962-02-05	0.748698	0.748698	0.736178	0.736178	0.123546	1407700
1962-02-06	0.738682	0.746194	0.738682	0.74369	0.124807	1038300
1962-02-07	0.74369	0.751202	0.741186	0.751202	0.126067	1687200
1962-02-08	0.751202	0.75621	0.74995	0.75621	0.126908	1757100
1962-02-09	0.75621	0.75621	0.742438	0.752454	0.126277	1507500
1962-02-12	0.752454	0.754958	0.748698	0.752454	0.126277	818600
1962-02-13	0.753706	0.761218	0.753706	0.761218	0.127748	1208000
1962-02-14	0.761218	0.769982	0.759966	0.767478	0.128799	1617400
1962-02-15	0.76873	0.78125	0.76873	0.778746	0.13069	1867000
1962-02-16	0.778746	0.779998	0.767478	0.773738	0.129849	2336200
1962-02-19	0.773738	0.777494	0.763722	0.767478	0.128799	1557500
1962-02-20	0.767478	0.767478	0.75621	0.766226	0.128589	1068200
1962-02-21	0.766226	0.769982	0.758714	0.763722	0.128168	1078200
1962-02-23	0.763722	0.764974	0.754958	0.75621	0.126908	1627300
1962-02-26	0.75621	0.758714	0.739934	0.746194	0.125227	1257900
1962-02-27	0.746194	0.751202	0.744942	0.751202	0.126067	928500
1962-02-28	0.751202	0.753706	0.744942	0.747446	0.125437	1657300
1962-03-01	0.751202	0.761218	0.751202	0.761218	0.127748	908500
1962-03-02	0.76247	0.771234	0.76247	0.766226	0.128589	1257900
1962-03-05	0.767478	0.773738	0.767478	0.767478	0.128799	1387700
1962-03-06	0.767478	0.76873	0.753706	0.75621	0.126908	938400
1962-03-07	0.75621	0.764974	0.75621	0.761218	0.127748	1008300
1962-03-08	0.761218	0.77499	0.758714	0.772486	0.129639	1767100
1962-03-09	0.776242	0.785006	0.776242	0.783754	0.13153	1976800
1962-03-12	0.783754	0.786258	0.78125	0.785006	0.13174	2106600
1962-03-13	0.785006	0.785006	0.776242	0.78125	0.131952	1287900
1962-03-14	0.78125	0.782502	0.772486	0.777494	0.131318	1088200
1962-03-15	0.777494	0.786258	0.773738	0.779998	0.131741	1886900
1962-03-16	0.78125	0.786258	0.78125	0.785006	0.132587	1038300
1962-03-19	0.785006	0.785006	0.776242	0.776242	0.131106	1108200
1962-03-20	0.776242	0.778746	0.773738	0.776242	0.131106	848600
1962-03-21	0.776242	0.778746	0.773738	0.77499	0.130895	1607400
1962-03-22	0.77499	0.777494	0.771234	0.771234	0.13026	1018300
1962-03-23	0.772486	0.78125	0.772486	0.78125	0.131952	1277900
1962-03-26	0.779998	0.779998	0.76873	0.76873	0.129837	1158100
1962-03-27	0.76873	0.77499	0.766226	0.77499	0.130895	1248000
1962-03-28	0.776242	0.785006	0.776242	0.779998	0.131741	1327800
1962-03-29	0.779998	0.786258	0.77499	0.778746	0.131529	1168100
1962-03-30	0.778746	0.779998	0.764974	0.769982	0.130049	1467600
1962-04-02	0.76873	0.76873	0.763722	0.766226	0.129415	1138100
1962-04-03	0.766226	0.766226	0.752454	0.757462	0.127934	1697200
1962-04-04	0.757462	0.764974	0.75621	0.758714	0.128146	1367800
1962-04-05	0.758714	0.764974	0.752454	0.764974	0.129203	1767100
1962-04-06	0.764974	0.76873	0.758714	0.759966	0.128357	1407700
1962-04-09	0.759966	0.76247	0.757462	0.758714	0.128146	1188000
1962-04-10	0.757462	0.757462	0.747446	0.747446	0.126243	1427700
1962-04-11	0.747446	0.754958	0.729918	0.733674	0.123917	1257900
1962-04-12	0.733674	0.73743	0.727414	0.729918	0.123282	1437600
1962-04-13	0.73117	0.757462	0.73117	0.748698	0.126454	1707200
1962-04-16	0.748698	0.74995	0.736178	0.742438	0.125397	1517500
1962-04-17	0.742438	0.746194	0.741186	0.74369	0.125608	1437600
1962-04-18	0.74369	0.746194	0.736178	0.741186	0.125185	3524300
1962-04-19	0.741186	0.744942	0.739934	0.742438	0.125397	1018300
1962-04-23	0.742438	0.744942	0.738682	0.738682	0.124763	1727200
1962-04-24	0.738682	0.739934	0.733674	0.733674	0.123917	2226400
1962-04-25	0.733674	0.73743	0.723658	0.723658	0.122225	2206400
1962-04-26	0.723658	0.732422	0.721154	0.723658	0.122225	1437600
1962-04-27	0.723658	0.734926	0.70613	0.711138	0.12011	2136500
1962-04-30	0.711138	0.716146	0.676082	0.686098	0.115881	2765500
1962-05-01	0.686098	0.70613	0.676082	0.702374	0.11863	3184800
1962-05-02	0.703626	0.717398	0.703626	0.708634	0.119687	2905300
1962-05-03	0.71239	0.721154	0.71239	0.721154	0.121802	3115000
1962-05-04	0.721154	0.723658	0.71239	0.71865	0.121379	1976800
1962-05-07	0.71865	0.719902	0.707382	0.711138	0.12011	2086600
1962-05-08	0.711138	0.711138	0.704878	0.709886	0.119899	1547500
1962-05-09	0.709886	0.711138	0.703626	0.708634	0.119687	2186400
1962-05-10	0.708634	0.713642	0.697366	0.702374	0.11863	2645700
1962-05-11	0.702374	0.711138	0.691106	0.69361	0.11715	3873700
1962-05-14	0.69361	0.704878	0.684846	0.704878	0.119053	3025100
1962-05-15	0.704878	0.713642	0.704878	0.708634	0.119687	2625700
1962-05-16	0.708634	0.711138	0.70613	0.709886	0.119899	1737200
1962-05-17	0.709886	0.714894	0.70613	0.709886	0.119899	808700
1962-05-18	0.71239	0.719902	0.71239	0.719902	0.12159	1876900
1962-05-21	0.719902	0.719902	0.713642	0.713642	0.120533	1387700
1962-05-22	0.713642	0.714894	0.696114	0.696114	0.117573	1687200
1962-05-23	0.691106	0.691106	0.678586	0.682342	0.115247	2206400
1962-05-24	0.682342	0.689854	0.671074	0.673578	0.113766	2845400
1962-05-25	0.673578	0.673578	0.652294	0.659806	0.11144	2545900
1962-05-28	0.657302	0.657302	0.622246	0.626002	0.105731	4233200
1962-05-29	0.626002	0.659806	0.600962	0.652294	0.110172	7797500
1962-05-31	0.654798	0.671074	0.654798	0.658554	0.111229	4343000
1962-06-01	0.658554	0.664814	0.651042	0.661058	0.111652	2735600
1962-06-04	0.659806	0.659806	0.63101	0.63101	0.106577	2016700
1962-06-05	0.63101	0.651042	0.626002	0.634766	0.107211	3174900
1962-06-06	0.642278	0.661058	0.642278	0.642278	0.10848	2196400
1962-06-07	0.644782	0.654798	0.644782	0.644782	0.108903	1058300
1962-06-08	0.647286	0.659806	0.647286	0.651042	0.10996	1337800
1962-06-11	0.651042	0.657302	0.644782	0.64979	0.109749	1178100
1962-06-12	0.642278	0.642278	0.61223	0.614734	0.104634	2735600
1962-06-13	0.614734	0.629758	0.610978	0.613482	0.104421	2775500
1962-06-14	0.613482	0.626002	0.608474	0.609726	0.103782	579000
1962-06-15	0.609726	0.628506	0.600962	0.628506	0.106979	3504300
1962-06-18	0.627254	0.627254	0.610978	0.61849	0.105274	2246400
1962-06-19	0.61849	0.619742	0.609726	0.614734	0.104634	1277900
1962-06-20	0.61223	0.61223	0.600962	0.600962	0.10229	2456000
1962-06-21	0.600962	0.600962	0.580929	0.580929	0.098881	3045100
1962-06-22	0.578425	0.578425	0.554637	0.555889	0.094619	3324600
1962-06-25	0.555889	0.565905	0.543369	0.560897	0.095471	4622500
1962-06-26	0.560897	0.567157	0.555889	0.555889	0.094619	3384500
1962-06-27	0.555889	0.564653	0.552133	0.564653	0.09611	1777100
1962-06-28	0.574669	0.592198	0.574669	0.588441	0.100159	2625700
1962-06-29	0.592198	0.604718	0.592198	0.595954	0.101438	2196400
1962-07-02	0.595954	0.63727	0.592198	0.629758	0.107192	1976800
1962-07-03	0.629758	0.638522	0.620994	0.629758	0.107192	3184800
1962-07-05	0.629758	0.64353	0.629758	0.64353	0.109536	1757100
1962-07-06	0.63727	0.63727	0.620994	0.629758	0.107192	1557500
1962-07-09	0.629758	0.639774	0.61849	0.634766	0.108044	1737200
1962-07-10	0.634766	0.653546	0.633514	0.63727	0.10847	2935200
1962-07-11	0.63727	0.64353	0.628506	0.641026	0.10911	1447600
1962-07-12	0.646034	0.657302	0.646034	0.64979	0.110601	2446000
1962-07-13	0.648538	0.648538	0.633514	0.644782	0.109749	1936800
1962-07-16	0.64353	0.64353	0.634766	0.64353	0.109536	988400
1962-07-17	0.641026	0.641026	0.62475	0.62475	0.106339	1307900
1962-07-18	0.620994	0.620994	0.61223	0.615986	0.104848	1557500
1962-07-19	0.615986	0.632262	0.614734	0.626002	0.106552	1507500
1962-07-20	0.626002	0.63727	0.62475	0.628506	0.106979	1008300
1962-07-23	0.629758	0.638522	0.629758	0.63727	0.10847	968400
1962-07-24	0.63727	0.639774	0.628506	0.628506	0.106979	988400
1962-07-25	0.628506	0.628506	0.613482	0.626002	0.106552	918500
1962-07-26	0.626002	0.638522	0.626002	0.638522	0.108683	1248000
1962-07-27	0.638522	0.644782	0.632262	0.63727	0.10847	1457600
1962-07-30	0.63727	0.648538	0.63727	0.648538	0.110388	1058300
1962-07-31	0.651042	0.667318	0.651042	0.664814	0.113159	2865400
1962-08-01	0.664814	0.666066	0.658554	0.661058	0.112519	1427700
1962-08-02	0.661058	0.666066	0.661058	0.666066	0.113372	1178100
1962-08-03	0.666066	0.671074	0.664814	0.671074	0.114224	1537500
1962-08-06	0.669822	0.669822	0.657302	0.658554	0.112093	1537500
1962-08-07	0.658554	0.659806	0.653546	0.657302	0.11188	1597400
1962-08-08	0.657302	0.657302	0.644782	0.657302	0.11188	1038300
1962-08-09	0.657302	0.663562	0.654798	0.658554	0.112093	1188000
1962-08-10	0.658554	0.667318	0.657302	0.664814	0.113159	1547500
1962-08-13	0.664814	0.664814	0.65605	0.658554	0.112093	1218000
1962-08-14	0.661058	0.676082	0.661058	0.676082	0.115077	2176500
1962-08-15	0.676082	0.678586	0.671074	0.673578	0.11465	1507500
1962-08-16	0.673578	0.679838	0.673578	0.676082	0.115077	1357800
1962-08-17	0.677334	0.684846	0.677334	0.682342	0.116142	1457600
1962-08-20	0.682342	0.692358	0.678586	0.68109	0.115929	1547500
1962-08-21	0.68109	0.689854	0.678586	0.68109	0.115929	1168100
1962-08-22	0.683594	0.696114	0.683594	0.696114	0.118486	1487600
1962-08-23	0.696114	0.69987	0.692358	0.69361	0.11806	1447600
1962-08-24	0.69361	0.694862	0.676082	0.68109	0.115929	2046700
1962-08-27	0.68109	0.68735	0.672326	0.672326	0.114437	1257900
1962-08-28	0.673578	0.682342	0.673578	0.677334	0.11529	1637300
1962-08-29	0.677334	0.678586	0.671074	0.676082	0.115077	1038300
1962-08-30	0.677334	0.683594	0.677334	0.678586	0.115503	1238000
1962-08-31	0.678586	0.686098	0.678586	0.686098	0.116781	818600
1962-09-04	0.686098	0.68735	0.667318	0.667318	0.113585	1048300
1962-09-05	0.667318	0.66857	0.652294	0.654798	0.111454	1697200
1962-09-06	0.654798	0.663562	0.647286	0.654798	0.111454	1867000
1962-09-07	0.654798	0.669822	0.654798	0.66857	0.113798	1707200
1962-09-10	0.66857	0.678586	0.659806	0.677334	0.11529	1008300
1962-09-11	0.677334	0.679838	0.669822	0.669822	0.114011	1327800
1962-09-12	0.669822	0.677334	0.66857	0.677334	0.11529	609000
1962-09-13	0.677334	0.686098	0.669822	0.671074	0.114224	1747200
1962-09-14	0.671074	0.68109	0.671074	0.677334	0.11529	788700
1962-09-17	0.677334	0.686098	0.677334	0.682342	0.116142	818600
1962-09-18	0.682342	0.68735	0.676082	0.68109	0.116787	1487600
1962-09-19	0.68109	0.682342	0.66857	0.679838	0.116572	1367800
1962-09-20	0.679838	0.679838	0.664814	0.669822	0.114854	1208000
1962-09-21	0.66857	0.66857	0.654798	0.65605	0.112493	1817000
1962-09-24	0.653546	0.653546	0.642278	0.648538	0.111205	2076600
1962-09-25	0.648538	0.652294	0.632262	0.651042	0.111634	1787100
1962-09-26	0.64979	0.64979	0.632262	0.636018	0.109058	1647300
1962-09-27	0.634766	0.634766	0.622246	0.623498	0.106911	1547500
1962-09-28	0.623498	0.639774	0.620994	0.639774	0.109702	1747200
1962-10-01	0.639774	0.639774	0.63101	0.63727	0.109273	1188000
1962-10-02	0.63727	0.64979	0.636018	0.64979	0.111419	868600
1962-10-03	0.64979	0.653546	0.646034	0.646034	0.110775	1098200
1962-10-04	0.646034	0.661058	0.636018	0.661058	0.113352	1647300
1962-10-05	0.663562	0.676082	0.663562	0.672326	0.115284	1267900
1962-10-08	0.673578	0.682342	0.673578	0.676082	0.115928	1287900
1962-10-09	0.676082	0.678586	0.671074	0.678586	0.116357	1198000
1962-10-10	0.678586	0.68109	0.667318	0.669822	0.114854	1058300
1962-10-11	0.666066	0.666066	0.658554	0.66231	0.113566	1347800
1962-10-12	0.66231	0.66231	0.65605	0.659806	0.113137	668900
1962-10-15	0.659806	0.673578	0.657302	0.673578	0.115498	1128100
1962-10-16	0.673578	0.678586	0.673578	0.673578	0.115498	1267900
1962-10-17	0.671074	0.671074	0.663562	0.669822	0.114854	1537500
1962-10-18	0.669822	0.669822	0.666066	0.667318	0.114425	1248000
1962-10-19	0.667318	0.669822	0.651042	0.654798	0.112278	2765500
1962-10-22	0.654798	0.654798	0.644782	0.648538	0.111205	2316200
1962-10-23	0.648538	0.658554	0.639774	0.642278	0.110131	2326200
1962-10-24	0.642278	0.676082	0.636018	0.671074	0.115069	2615800
1962-10-25	0.666066	0.666066	0.652294	0.661058	0.113352	2086600
1962-10-26	0.661058	0.669822	0.659806	0.669822	0.114854	1317800
1962-10-29	0.672326	0.683594	0.672326	0.672326	0.115284	1787100
1962-10-30	0.672326	0.686098	0.672326	0.684846	0.11743	1926900
1962-10-31	0.684846	0.684846	0.673578	0.678586	0.116357	1577400
1962-11-01	0.678586	0.68735	0.672326	0.683594	0.117216	1737200
1962-11-02	0.683594	0.697366	0.676082	0.696114	0.119363	2835400
1962-11-05	0.696114	0.701122	0.69361	0.697366	0.119577	2456000
1962-11-07	0.697366	0.702374	0.683594	0.698618	0.119792	2575800
1962-11-08	0.698618	0.704878	0.69361	0.697366	0.119577	1886900
1962-11-09	0.697366	0.697366	0.697366	0.697366	0.119577	0
1962-11-12	0.716146	0.721154	0.716146	0.721154	0.123656	2226400
1962-11-13	0.721154	0.722406	0.716146	0.719902	0.123442	1587400
1962-11-14	0.719902	0.726162	0.714894	0.72491	0.1243	2765500
1962-11-15	0.72491	0.727414	0.721154	0.72491	0.1243	1876900
1962-11-16	0.72491	0.728666	0.714894	0.728666	0.124944	2106600
1962-11-19	0.72491	0.72491	0.71865	0.722406	0.123871	1427700
1962-11-20	0.722406	0.729918	0.722406	0.729918	0.125159	1527500
1962-11-21	0.729918	0.739934	0.727414	0.738682	0.126662	818600
1962-11-23	0.739934	0.75621	0.739934	0.753706	0.129238	3234800
1962-11-26	0.753706	0.754958	0.734926	0.746194	0.12795	2196400
1962-11-27	0.746194	0.748698	0.739934	0.746194	0.12795	1198000
1962-11-28	0.746194	0.751202	0.746194	0.748698	0.128379	1936800
1962-11-29	0.748698	0.74995	0.744942	0.74995	0.128594	1447600
1962-11-30	0.74995	0.751202	0.747446	0.748698	0.128379	1028300
1962-12-03	0.748698	0.748698	0.742438	0.747446	0.128165	1417700
1962-12-04	0.747446	0.75621	0.747446	0.752454	0.129023	1597400
1962-12-05	0.752454	0.766226	0.752454	0.761218	0.130526	2515900
1962-12-06	0.761218	0.764974	0.75621	0.757462	0.129882	2146500
1962-12-07	0.757462	0.766226	0.753706	0.761218	0.130526	1867000
1962-12-10	0.761218	0.767478	0.757462	0.757462	0.129882	1707200
1962-12-11	0.757462	0.761218	0.748698	0.757462	0.129882	2296300
1962-12-12	0.757462	0.777494	0.75621	0.771234	0.132243	2186400
1962-12-13	0.771234	0.773738	0.767478	0.76873	0.131814	1228000
1962-12-14	0.76873	0.772486	0.767478	0.771234	0.132243	878500
1962-12-17	0.771234	0.77499	0.767478	0.771234	0.132243	569000
1962-12-18	0.767478	0.767478	0.748698	0.753706	0.130083	1168100
1962-12-19	0.753706	0.761218	0.746194	0.761218	0.13138	2266300
1962-12-20	0.761218	0.763722	0.757462	0.761218	0.13138	1487600
1962-12-21	0.761218	0.76247	0.757462	0.759966	0.131163	748800
1962-12-24	0.759966	0.761218	0.758714	0.759966	0.131163	908500
1962-12-26	0.759966	0.767478	0.759966	0.767478	0.13246	1058300
1962-12-27	0.76873	0.771234	0.76873	0.771234	0.133108	1168100
1962-12-28	0.771234	0.771234	0.766226	0.771234	0.133108	1098200
1962-12-31	0.769982	0.769982	0.767478	0.76873	0.132676	828600
1963-01-02	0.76873	0.769982	0.757462	0.764974	0.132028	1218000
1963-01-03	0.764974	0.772486	0.76247	0.769982	0.132892	3005100
1963-01-04	0.769982	0.776242	0.769982	0.773738	0.13354	2346200
1963-01-07	0.771234	0.771234	0.761218	0.76873	0.132676	2406100
1963-01-08	0.76873	0.78125	0.767478	0.779998	0.134621	3354600
1963-01-09	0.779998	0.786258	0.776242	0.78125	0.134837	2585800
1963-01-10	0.78125	0.79377	0.779998	0.791266	0.136566	3304700
1963-01-11	0.791266	0.791266	0.78751	0.790014	0.136349	1307900
1963-01-14	0.790014	0.791266	0.786258	0.78751	0.135917	1487600
1963-01-15	0.78751	0.788762	0.782502	0.78751	0.135917	1677300
1963-01-16	0.78751	0.788762	0.779998	0.78125	0.134837	1996800
1963-01-17	0.78125	0.78751	0.778746	0.783754	0.135269	1098200
1963-01-18	0.783754	0.790014	0.782502	0.785006	0.135485	698800
1963-01-21	0.785006	0.790014	0.779998	0.786258	0.135701	1447600
1963-01-22	0.786258	0.78751	0.785006	0.786258	0.135701	678900
1963-01-23	0.786258	0.795022	0.785006	0.790014	0.136349	2066600
1963-01-24	0.790014	0.791266	0.785006	0.790014	0.136349	1048300
1963-01-25	0.790014	0.79377	0.785006	0.791266	0.136566	1257900
1963-01-28	0.791266	0.795022	0.788762	0.79377	0.136998	1657300
1963-01-29	0.79377	0.795022	0.790014	0.79377	0.136998	738800
1963-01-30	0.790014	0.790014	0.77499	0.777494	0.134189	1248000
1963-01-31	0.777494	0.785006	0.772486	0.783754	0.135269	1088200
1963-02-01	0.783754	0.785006	0.778746	0.78125	0.134837	798700
1963-02-04	0.78125	0.782502	0.77499	0.777494	0.134189	1507500
1963-02-05	0.777494	0.78125	0.77499	0.779998	0.134621	1447600
1963-02-06	0.779998	0.785006	0.779998	0.782502	0.135053	1208000
1963-02-07	0.782502	0.788762	0.78125	0.786258	0.135701	1068200
1963-02-08	0.786258	0.788762	0.78125	0.78751	0.135917	1257900
1963-02-11	0.78751	0.78751	0.783754	0.785006	0.135485	1377700
1963-02-12	0.783754	0.783754	0.778746	0.783754	0.135269	1128100
1963-02-13	0.783754	0.792518	0.782502	0.791266	0.136566	1936800
1963-02-14	0.791266	0.791266	0.783754	0.783754	0.135269	928500
1963-02-15	0.783754	0.791266	0.782502	0.791266	0.136566	1018300
1963-02-18	0.791266	0.791266	0.786258	0.788762	0.136133	1337800
1963-02-19	0.786258	0.786258	0.773738	0.776242	0.133972	948400
1963-02-20	0.766226	0.766226	0.747446	0.758714	0.130947	1737200
1963-02-21	0.758714	0.769982	0.746194	0.76873	0.132676	1527500
1963-02-25	0.76247	0.76247	0.751202	0.753706	0.130083	1377700
1963-02-26	0.753706	0.75621	0.746194	0.74995	0.129435	1228000
1963-02-27	0.74995	0.751202	0.74369	0.747446	0.129003	658900
1963-02-28	0.74369	0.74369	0.727414	0.728666	0.125761	1916900
1963-03-01	0.729918	0.73743	0.729918	0.733674	0.126626	1327800
1963-03-04	0.733674	0.74369	0.729918	0.732422	0.12641	1108200
1963-03-05	0.732422	0.736178	0.726162	0.726162	0.125329	1098200
1963-03-06	0.726162	0.736178	0.71865	0.736178	0.127058	1118200
1963-03-07	0.736178	0.746194	0.736178	0.741186	0.127922	1527500
1963-03-08	0.742438	0.74995	0.742438	0.742438	0.128138	1128100
1963-03-11	0.742438	0.752454	0.739934	0.751202	0.129651	1118200
1963-03-12	0.74995	0.74995	0.741186	0.746194	0.129651	1277900
1963-03-13	0.746194	0.751202	0.74369	0.747446	0.129869	1018300
1963-03-14	0.747446	0.74995	0.732422	0.732422	0.127258	1088200
1963-03-15	0.733674	0.74369	0.733674	0.73743	0.128128	1008300
1963-03-18	0.73743	0.73743	0.723658	0.723658	0.125736	818600
1963-03-19	0.723658	0.728666	0.723658	0.727414	0.126388	828600
1963-03-20	0.727414	0.733674	0.72491	0.732422	0.127258	1128100
1963-03-21	0.732422	0.738682	0.73117	0.73117	0.127041	1397700
1963-03-22	0.73117	0.736178	0.727414	0.733674	0.127476	968400
1963-03-25	0.733674	0.738682	0.732422	0.733674	0.127476	1417700
1963-03-26	0.734926	0.74369	0.734926	0.738682	0.128346	1327800
1963-03-27	0.738682	0.747446	0.738682	0.739934	0.128564	1447600
1963-03-28	0.742438	0.74995	0.742438	0.746194	0.129651	1477600
1963-03-29	0.746194	0.751202	0.746194	0.747446	0.129869	1297900
1963-04-01	0.747446	0.748698	0.742438	0.746194	0.129651	1138100
1963-04-02	0.744942	0.744942	0.732422	0.732422	0.127258	1956800
1963-04-03	0.732422	0.747446	0.728666	0.746194	0.129651	1457600
1963-04-04	0.746194	0.751202	0.74369	0.748698	0.130086	1597400
1963-04-05	0.748698	0.772486	0.747446	0.76873	0.133567	2785500
1963-04-08	0.76873	0.772486	0.76247	0.76873	0.133567	1487600
1963-04-09	0.76873	0.771234	0.764974	0.766226	0.133132	1497600
1963-04-10	0.766226	0.76873	0.754958	0.766226	0.133132	1248000
1963-04-11	0.766226	0.766226	0.757462	0.761218	0.132262	1727200
1963-04-15	0.763722	0.776242	0.763722	0.773738	0.134437	1986800
1963-04-16	0.773738	0.779998	0.76873	0.777494	0.13509	1447600
1963-04-17	0.777494	0.783754	0.773738	0.782502	0.13596	2416100
1963-04-18	0.78125	0.78125	0.773738	0.778746	0.135307	1178100
1963-04-19	0.778746	0.78125	0.776242	0.778746	0.135307	798700
1963-04-22	0.778746	0.786258	0.777494	0.778746	0.135307	1427700
1963-04-23	0.779998	0.801282	0.779998	0.801282	0.139223	5990400
1963-04-24	0.801282	0.801282	0.795022	0.798778	0.138788	3055100
1963-04-25	0.798778	0.798778	0.791266	0.79377	0.137918	1497600
1963-04-26	0.79377	0.797526	0.791266	0.791266	0.137482	1557500
1963-04-29	0.791266	0.79377	0.78751	0.790014	0.137265	1228000
1963-04-30	0.790014	0.795022	0.783754	0.788762	0.137047	1347800
1963-05-01	0.791266	0.80629	0.791266	0.802534	0.13944	4193200
1963-05-02	0.803786	0.811298	0.803786	0.808794	0.140528	2525900
1963-05-03	0.808794	0.811298	0.801282	0.805038	0.139875	1757100
1963-05-06	0.80629	0.81255	0.80629	0.810046	0.140745	1827000
1963-05-07	0.808794	0.808794	0.801282	0.807542	0.14031	1837000
1963-05-08	0.811298	0.821314	0.811298	0.821314	0.142703	2805500
1963-05-09	0.822566	0.827574	0.822566	0.826322	0.143574	1876900
1963-05-10	0.82507	0.82507	0.816306	0.81881	0.142268	1627300
1963-05-13	0.81881	0.823818	0.817558	0.817558	0.142051	1517500
1963-05-14	0.817558	0.81881	0.808794	0.81255	0.14118	1677300
1963-05-15	0.81255	0.822566	0.808794	0.820062	0.142486	1697200
1963-05-16	0.820062	0.823818	0.817558	0.817558	0.142051	1437600
1963-05-17	0.817558	0.821314	0.815054	0.821314	0.142703	918500
1963-05-20	0.81881	0.81881	0.810046	0.813802	0.141398	1128100
1963-05-21	0.813802	0.822566	0.81255	0.81881	0.142268	958400
1963-05-22	0.81881	0.822566	0.816306	0.816306	0.141833	968400
1963-05-23	0.817558	0.826322	0.817558	0.822566	0.142921	1397700
1963-05-24	0.822566	0.836338	0.81881	0.830078	0.144226	2266300
1963-05-27	0.830078	0.830078	0.821314	0.828826	0.144008	1427700
1963-05-28	0.828826	0.835086	0.823818	0.830078	0.144226	1138100
1963-05-29	0.830078	0.836338	0.826322	0.83133	0.144444	1357800
1963-05-31	0.832582	0.84385	0.832582	0.841346	0.146184	1966800
1963-06-03	0.841346	0.845102	0.836338	0.836338	0.145314	978400
1963-06-04	0.836338	0.838842	0.830078	0.833834	0.144879	1078200
1963-06-05	0.833834	0.833834	0.817558	0.821314	0.142703	1617400
1963-06-06	0.821314	0.826322	0.817558	0.821314	0.142703	888500
1963-06-07	0.821314	0.828826	0.81881	0.826322	0.143574	1068200
1963-06-10	0.826322	0.826322	0.816306	0.820062	0.142486	1228000
1963-06-11	0.81881	0.81881	0.81255	0.815054	0.141616	968400
1963-06-12	0.815054	0.823818	0.813802	0.821314	0.142703	1387700
1963-06-13	0.821314	0.821314	0.81255	0.815054	0.141616	928500
1963-06-14	0.815054	0.817558	0.81255	0.813802	0.141398	738800
1963-06-17	0.813802	0.815054	0.797526	0.797526	0.13857	1397700
1963-06-18	0.797526	0.802534	0.79377	0.801282	0.140103	1357800
1963-06-19	0.801282	0.811298	0.801282	0.807542	0.141197	1248000
1963-06-20	0.807542	0.815054	0.801282	0.81255	0.142073	1757100
1963-06-21	0.81255	0.817558	0.80629	0.815054	0.142511	1028300
1963-06-24	0.815054	0.817558	0.811298	0.817558	0.142949	808700
1963-06-25	0.817558	0.820062	0.811298	0.813802	0.142292	918500
1963-06-26	0.808794	0.808794	0.797526	0.797526	0.139446	1168100
1963-06-27	0.797526	0.803786	0.778746	0.78125	0.1366	1797100
1963-06-28	0.78125	0.79377	0.78125	0.791266	0.138351	1277900
1963-07-01	0.790014	0.790014	0.78125	0.78751	0.137695	918500
1963-07-02	0.78751	0.80003	0.783754	0.797526	0.139446	1108200
1963-07-03	0.798778	0.808794	0.798778	0.807542	0.141197	1188000
1963-07-05	0.807542	0.808794	0.802534	0.80629	0.140978	698800
1963-07-08	0.80629	0.807542	0.798778	0.803786	0.140541	708800
1963-07-09	0.803786	0.810046	0.80003	0.80629	0.140978	1168100
1963-07-10	0.80629	0.808794	0.798778	0.80003	0.139884	1228000
1963-07-11	0.80003	0.80629	0.797526	0.798778	0.139665	948400
1963-07-12	0.798778	0.803786	0.792518	0.79377	0.138789	1008300
1963-07-15	0.792518	0.792518	0.786258	0.786258	0.137476	638900
1963-07-16	0.786258	0.791266	0.783754	0.791266	0.138351	1397700
1963-07-17	0.791266	0.80003	0.791266	0.79377	0.138789	1307900
1963-07-18	0.79377	0.798778	0.791266	0.791266	0.138351	658900
1963-07-19	0.790014	0.790014	0.782502	0.785006	0.137257	878500
1963-07-22	0.785006	0.788762	0.776242	0.778746	0.136163	938400
1963-07-23	0.778746	0.783754	0.764974	0.767478	0.134192	1707200
1963-07-24	0.767478	0.777494	0.763722	0.77499	0.135506	1647300
1963-07-25	0.77499	0.779998	0.766226	0.766226	0.133973	1267900
1963-07-26	0.766226	0.771234	0.76247	0.769982	0.13463	1188000
1963-07-29	0.769982	0.773738	0.764974	0.767478	0.134192	858600
1963-07-30	0.771234	0.779998	0.771234	0.779998	0.136381	1108200
1963-07-31	0.779998	0.786258	0.777494	0.782502	0.136819	1427700
1963-08-01	0.782502	0.786258	0.779998	0.786258	0.137476	758700
1963-08-02	0.786258	0.791266	0.785006	0.788762	0.137914	668900
1963-08-05	0.788762	0.796274	0.78751	0.795022	0.139008	778700
1963-08-06	0.795022	0.803786	0.795022	0.803786	0.140541	1098200
1963-08-07	0.803786	0.805038	0.796274	0.796274	0.139227	998400
1963-08-08	0.796274	0.798778	0.792518	0.79377	0.138789	918500
1963-08-09	0.79377	0.801282	0.78751	0.801282	0.140103	1257900
1963-08-12	0.801282	0.807542	0.798778	0.802534	0.140322	998400
1963-08-13	0.805038	0.815054	0.805038	0.815054	0.142511	1467600
1963-08-14	0.815054	0.820062	0.808794	0.820062	0.143387	1397700
1963-08-15	0.820062	0.822566	0.816306	0.81881	0.143168	1757100
1963-08-16	0.81881	0.820062	0.813802	0.81881	0.143168	938400
1963-08-19	0.81881	0.820062	0.813802	0.816306	0.14273	968400
1963-08-20	0.815054	0.815054	0.810046	0.81255	0.142073	1018300
1963-08-21	0.81255	0.817558	0.811298	0.816306	0.14273	898500
1963-08-22	0.816306	0.816306	0.810046	0.81255	0.142073	688800
1963-08-23	0.81255	0.817558	0.81255	0.815054	0.142511	768700
1963-08-26	0.815054	0.816306	0.807542	0.811298	0.141854	758700
1963-08-27	0.810046	0.810046	0.798778	0.798778	0.139665	848600
1963-08-28	0.803786	0.81255	0.803786	0.811298	0.141854	908500
1963-08-29	0.811298	0.817558	0.810046	0.810046	0.141635	908500
1963-08-30	0.81255	0.816306	0.81255	0.816306	0.14273	738800
1963-09-03	0.816306	0.821314	0.815054	0.821314	0.143606	1507500
1963-09-04	0.820062	0.820062	0.808794	0.808794	0.141416	1477600
1963-09-05	0.808794	0.81881	0.807542	0.81881	0.143168	1148100
1963-09-06	0.81881	0.82507	0.815054	0.817558	0.142949	2246400
1963-09-09	0.817558	0.81881	0.811298	0.813802	0.142292	1797100
1963-09-10	0.813802	0.820062	0.807542	0.816306	0.14273	1287900
1963-09-11	0.817558	0.823818	0.817558	0.822566	0.143824	1956800
1963-09-12	0.822566	0.833834	0.817558	0.832582	0.146468	2665700
1963-09-13	0.832582	0.838842	0.832582	0.832582	0.146468	1827000
1963-09-16	0.832582	0.835086	0.81881	0.820062	0.144265	1058300
1963-09-17	0.821314	0.832582	0.821314	0.822566	0.144706	1537500
1963-09-18	0.822566	0.830078	0.817558	0.817558	0.143825	1317800
1963-09-19	0.81881	0.83133	0.81881	0.83133	0.146247	1697200
1963-09-20	0.83133	0.832582	0.82507	0.826322	0.145367	1817000
1963-09-23	0.823818	0.823818	0.815054	0.820062	0.144265	1218000
1963-09-24	0.820062	0.823818	0.816306	0.821314	0.144486	788700
1963-09-25	0.821314	0.821314	0.811298	0.816306	0.143605	1347800
1963-09-26	0.815054	0.815054	0.797526	0.797526	0.140301	1417700
1963-09-27	0.797526	0.802534	0.795022	0.798778	0.140521	1138100
1963-09-30	0.798778	0.798778	0.792518	0.795022	0.13986	968400
1963-10-01	0.795022	0.802534	0.792518	0.801282	0.140961	1128100
1963-10-02	0.801282	0.802534	0.797526	0.798778	0.140521	748800
1963-10-03	0.798778	0.803786	0.797526	0.801282	0.140961	529100
1963-10-04	0.801282	0.808794	0.798778	0.805038	0.141622	1507500
1963-10-07	0.805038	0.80629	0.788762	0.788762	0.138759	1008300
1963-10-08	0.788762	0.795022	0.785006	0.788762	0.138759	1018300
1963-10-09	0.786258	0.786258	0.779998	0.78125	0.137437	928500
1963-10-10	0.78125	0.78125	0.776242	0.777494	0.136777	1297900
1963-10-11	0.778746	0.78751	0.778746	0.786258	0.138318	1347800
1963-10-14	0.786258	0.788762	0.782502	0.785006	0.138098	978400
1963-10-15	0.786258	0.791266	0.786258	0.788762	0.138759	1128100
1963-10-16	0.788762	0.801282	0.788762	0.80003	0.140741	958400
1963-10-17	0.802534	0.811298	0.802534	0.810046	0.142503	2066600
1963-10-18	0.810046	0.81255	0.80629	0.808794	0.142283	1747200
1963-10-21	0.810046	0.817558	0.810046	0.813802	0.143164	1337800
1963-10-22	0.813802	0.813802	0.802534	0.802534	0.141182	1277900
1963-10-23	0.802534	0.808794	0.80003	0.808794	0.142283	878500
1963-10-24	0.808794	0.810046	0.803786	0.808794	0.142283	808700
1963-10-25	0.808794	0.811298	0.805038	0.805038	0.141622	1018300
1963-10-28	0.807542	0.83133	0.807542	0.83133	0.146247	3434400
1963-10-29	0.832582	0.853866	0.832582	0.848858	0.149331	5660900
1963-10-30	0.847606	0.847606	0.83133	0.832582	0.146468	3504300
1963-10-31	0.833834	0.841346	0.833834	0.838842	0.147569	1527500
1963-11-01	0.838842	0.842598	0.826322	0.826322	0.145367	1337800
1963-11-04	0.826322	0.832582	0.81881	0.821314	0.144486	1228000
1963-11-06	0.820062	0.820062	0.808794	0.813802	0.143164	1267900
1963-11-07	0.813802	0.816306	0.802534	0.802534	0.141182	918500
1963-11-08	0.802534	0.815054	0.802534	0.813802	0.143164	1078200
1963-11-11	0.813802	0.821314	0.81255	0.81881	0.144045	708800
1963-11-12	0.81881	0.823818	0.815054	0.815054	0.143384	688800
1963-11-13	0.811298	0.811298	0.803786	0.803786	0.141402	948400
1963-11-14	0.80629	0.813802	0.80629	0.807542	0.142063	968400
1963-11-15	0.807542	0.816306	0.796274	0.80003	0.140741	1517500
1963-11-18	0.80003	0.803786	0.782502	0.782502	0.137658	1208000
1963-11-19	0.786258	0.801282	0.786258	0.786258	0.138318	908500
1963-11-20	0.786258	0.80003	0.786258	0.796274	0.14008	1098200
1963-11-21	0.796274	0.801282	0.782502	0.782502	0.137658	1567400
1963-11-22	0.782502	0.795022	0.751202	0.754958	0.132812	2206400
1963-11-26	0.78751	0.798778	0.78751	0.796274	0.14008	2655700
1963-11-27	0.796274	0.803786	0.791266	0.792518	0.13942	1357800
1963-11-29	0.792518	0.826322	0.791266	0.826322	0.145367	3025100
1963-12-02	0.826322	0.836338	0.826322	0.83133	0.146247	2316200
1963-12-03	0.83133	0.833834	0.820062	0.823818	0.144926	2126500
1963-12-04	0.823818	0.83133	0.822566	0.82507	0.145146	1148100
1963-12-05	0.827574	0.835086	0.827574	0.832582	0.146468	2106600
1963-12-06	0.832582	0.832582	0.827574	0.832582	0.146468	2795500
1963-12-09	0.832582	0.833834	0.828826	0.828826	0.145807	1827000
1963-12-10	0.828826	0.83759	0.82507	0.836338	0.148113	1687200
1963-12-11	0.836338	0.840094	0.835086	0.840094	0.148778	1597400
1963-12-12	0.840094	0.851362	0.840094	0.851362	0.150774	3065000
1963-12-13	0.851362	0.858874	0.851362	0.85637	0.151661	3105000
1963-12-16	0.85637	0.861378	0.851362	0.85637	0.151661	2116600
1963-12-17	0.85637	0.858874	0.853866	0.855118	0.151439	1597400
1963-12-18	0.855118	0.861378	0.847606	0.847606	0.150109	1876900
1963-12-19	0.847606	0.85011	0.838842	0.841346	0.149	1178100
1963-12-20	0.841346	0.846354	0.835086	0.83759	0.148335	998400
1963-12-23	0.835086	0.835086	0.827574	0.828826	0.146783	1078200
1963-12-24	0.828826	0.840094	0.828826	0.835086	0.147891	928500
1963-12-26	0.835086	0.845102	0.835086	0.841346	0.149	698800
1963-12-27	0.842598	0.851362	0.842598	0.84385	0.149444	968400
1963-12-30	0.84385	0.858874	0.84385	0.858874	0.152104	1387700
1963-12-31	0.861378	0.876402	0.861378	0.872646	0.154543	2176500
1964-01-02	0.872646	0.880158	0.86889	0.86889	0.153878	1507500
1964-01-03	0.86889	0.876402	0.861378	0.861378	0.152548	1088200
1964-01-06	0.861378	0.861378	0.848858	0.85637	0.151661	1487600
1964-01-07	0.85637	0.871394	0.853866	0.866386	0.153435	1707200
1964-01-08	0.866386	0.87515	0.86263	0.87515	0.154987	1377700
1964-01-09	0.873898	0.873898	0.865134	0.872646	0.154543	1098200
1964-01-10	0.872646	0.873898	0.861378	0.870142	0.1541	1108200
1964-01-13	0.866386	0.866386	0.852614	0.852614	0.150996	1517500
1964-01-14	0.852614	0.858874	0.848858	0.855118	0.151439	1407700
1964-01-15	0.855118	0.861378	0.852614	0.855118	0.151439	1068200
1964-01-16	0.855118	0.857622	0.848858	0.85011	0.150552	1198000
1964-01-17	0.85011	0.853866	0.846354	0.852614	0.150996	1287900
1964-01-20	0.852614	0.855118	0.847606	0.848858	0.15033	998400
1964-01-21	0.848858	0.85637	0.846354	0.852614	0.150996	808700
1964-01-22	0.852614	0.865134	0.851362	0.851362	0.150774	1487600
1964-01-23	0.851362	0.858874	0.851362	0.858874	0.152104	1737200
1964-01-24	0.858874	0.860126	0.85637	0.857622	0.151882	928500
1964-01-27	0.857622	0.863882	0.857622	0.86263	0.152769	1457600
1964-01-28	0.86263	0.86263	0.858874	0.858874	0.152104	1347800
1964-01-29	0.858874	0.863882	0.858874	0.861378	0.152548	1238000
1964-01-30	0.861378	0.871394	0.860126	0.870142	0.1541	1767100
1964-01-31	0.870142	0.88141	0.867638	0.880158	0.155873	2046700
1964-02-03	0.88141	0.891426	0.88141	0.888922	0.157426	2785500
1964-02-04	0.888922	0.890174	0.882662	0.886418	0.156982	1088200
1964-02-05	0.883914	0.883914	0.876402	0.880158	0.155873	1188000
1964-02-06	0.880158	0.88141	0.877654	0.880158	0.155873	1188000
1964-02-07	0.880158	0.88141	0.877654	0.88141	0.156095	1347800
1964-02-10	0.88141	0.883914	0.877654	0.877654	0.15543	1148100
1964-02-11	0.880158	0.888922	0.880158	0.88767	0.157204	1557500
1964-02-12	0.888922	0.898938	0.888922	0.897686	0.158978	1966800
1964-02-13	0.897686	0.897686	0.888922	0.89393	0.158313	1457600
1964-02-14	0.890174	0.890174	0.886418	0.890174	0.157647	1208000
1964-02-17	0.88767	0.88767	0.880158	0.880158	0.155873	1357800
1964-02-18	0.880158	0.88141	0.873898	0.876402	0.155208	1507500
1964-02-19	0.876402	0.88141	0.873898	0.87515	0.154987	1327800
1964-02-20	0.87515	0.878906	0.873898	0.876402	0.155208	978400
1964-02-24	0.876402	0.880158	0.858874	0.858874	0.152104	1827000
1964-02-25	0.85637	0.85637	0.846354	0.853866	0.151217	2615800
1964-02-26	0.853866	0.861378	0.852614	0.858874	0.152104	1248000
1964-02-27	0.858874	0.865134	0.857622	0.860126	0.152326	1088200
1964-02-28	0.860126	0.860126	0.855118	0.857622	0.151882	1108200
1964-03-02	0.860126	0.866386	0.860126	0.86263	0.152769	1208000
1964-03-03	0.865134	0.872646	0.865134	0.86889	0.153878	1487600
1964-03-04	0.870142	0.877654	0.870142	0.873898	0.154765	1307900
1964-03-05	0.873898	0.873898	0.867638	0.870142	0.1541	1188000
1964-03-06	0.870142	0.876402	0.865134	0.871394	0.154321	2336200
1964-03-09	0.871394	0.877654	0.866386	0.876402	0.155208	2276300
1964-03-10	0.876402	0.890174	0.872646	0.890174	0.158645	4612600
1964-03-11	0.895182	0.907702	0.895182	0.903946	0.161099	6829000
1964-03-12	0.903946	0.907702	0.901442	0.901442	0.160653	2555900
1964-03-13	0.901442	0.91271	0.897686	0.897686	0.159984	1557500
1964-03-16	0.897686	0.902694	0.897686	0.897686	0.159984	1377700
1964-03-17	0.898938	0.90645	0.898938	0.903946	0.161099	2376100
1964-03-18	0.903946	0.903946	0.890174	0.892678	0.159091	1537500
1964-03-19	0.892678	0.892678	0.882662	0.886418	0.157975	1757100
1964-03-20	0.886418	0.890174	0.873898	0.876402	0.15619	1597400
1964-03-23	0.876402	0.880158	0.861378	0.867638	0.154629	1956800
1964-03-24	0.867638	0.867638	0.858874	0.860126	0.15329	1687200
1964-03-25	0.860126	0.861378	0.848858	0.853866	0.152174	1857000
1964-03-26	0.85637	0.871394	0.85637	0.867638	0.154629	1527500
1964-03-30	0.867638	0.872646	0.867638	0.86889	0.154852	1297900
1964-03-31	0.86889	0.876402	0.86889	0.873898	0.155744	1437600
1964-04-01	0.87515	0.892678	0.87515	0.88767	0.158199	1387700
1964-04-02	0.88767	0.890174	0.878906	0.88141	0.157083	898500
1964-04-03	0.88141	0.888922	0.880158	0.88767	0.158199	1088200
1964-04-06	0.88767	0.888922	0.88141	0.883914	0.157529	858600
1964-04-07	0.883914	0.885166	0.873898	0.873898	0.155744	1128100
1964-04-08	0.873898	0.878906	0.871394	0.87515	0.155967	898500
1964-04-09	0.87515	0.876402	0.871394	0.871394	0.155298	1028300
1964-04-10	0.871394	0.873898	0.866386	0.866386	0.154405	1038300
1964-04-13	0.866386	0.871394	0.861378	0.861378	0.153513	1367800
1964-04-14	0.861378	0.863882	0.85637	0.858874	0.153066	828600
1964-04-15	0.858874	0.861378	0.853866	0.858874	0.153066	1477600
1964-04-16	0.858874	0.86263	0.85637	0.857622	0.152843	1467600
1964-04-17	0.858874	0.866386	0.858874	0.86263	0.153736	1837000
1964-04-20	0.863882	0.867638	0.863882	0.865134	0.154182	1487600
1964-04-21	0.865134	0.86889	0.863882	0.863882	0.153959	2246400
1964-04-22	0.861378	0.861378	0.857622	0.861378	0.153513	998400
1964-04-23	0.861378	0.863882	0.857622	0.858874	0.153066	978400
1964-04-24	0.857622	0.857622	0.847606	0.85011	0.151505	1567400
1964-04-27	0.848858	0.848858	0.83133	0.832582	0.148381	2945200
1964-04-28	0.832582	0.845102	0.832582	0.842598	0.150166	1837000
1964-04-29	0.842598	0.845102	0.832582	0.835086	0.148827	2535900
1964-04-30	0.833834	0.833834	0.823818	0.82507	0.147042	3214800
1964-05-01	0.826322	0.835086	0.826322	0.833834	0.148604	1737200
1964-05-04	0.833834	0.835086	0.828826	0.833834	0.148604	1817000
1964-05-05	0.832582	0.832582	0.820062	0.826322	0.147265	1617400
1964-05-06	0.826322	0.83133	0.823818	0.827574	0.147488	1367800
1964-05-07	0.827574	0.833834	0.822566	0.832582	0.148381	1407700
1964-05-08	0.832582	0.832582	0.826322	0.830078	0.147934	1397700
1964-05-11	0.830078	0.83133	0.82507	0.827574	0.147488	1787100
1964-05-12	0.827574	0.830078	0.807542	0.807542	0.143918	2296300
1964-05-13	0.808794	0.822566	0.808794	0.81881	0.145926	2645700
1964-05-14	0.820062	0.835086	0.820062	0.835086	0.148827	2895300
1964-05-15	0.835086	0.838842	0.830078	0.836338	0.14905	1966800
1964-05-18	0.836338	0.845102	0.836338	0.840094	0.14972	2136500
1964-05-19	0.838842	0.838842	0.822566	0.823818	0.146819	1697200
1964-05-20	0.823818	0.83133	0.821314	0.827574	0.147488	2136500
1964-05-21	0.827574	0.830078	0.817558	0.828826	0.147711	2535900
1964-05-22	0.828826	0.830078	0.826322	0.828826	0.147711	1118200
1964-05-25	0.827574	0.827574	0.823818	0.823818	0.146819	1238000
1964-05-26	0.823818	0.82507	0.81255	0.81255	0.144811	1387700
1964-05-27	0.81255	0.815054	0.80629	0.81255	0.144811	2076600
1964-05-28	0.81255	0.813802	0.807542	0.811298	0.144588	1497600
1964-06-01	0.811298	0.81255	0.807542	0.81255	0.144811	1607400
1964-06-02	0.81255	0.81255	0.803786	0.805038	0.143472	1847000
1964-06-03	0.805038	0.807542	0.801282	0.802534	0.143026	2026700
1964-06-04	0.802534	0.802534	0.792518	0.792518	0.141241	2486000
1964-06-05	0.792518	0.80003	0.790014	0.796274	0.14191	2386100
1964-06-08	0.796274	0.80003	0.795022	0.796274	0.14191	1078200
1964-06-09	0.796274	0.797526	0.791266	0.795022	0.141687	2076600
1964-06-10	0.795022	0.797526	0.792518	0.795022	0.141687	1517500
1964-06-11	0.795022	0.80629	0.79377	0.805038	0.143472	2705600
1964-06-12	0.805038	0.80629	0.801282	0.801282	0.142803	1847000
1964-06-15	0.801282	0.805038	0.801282	0.805038	0.143472	2266300
1964-06-16	0.802534	0.802534	0.792518	0.79377	0.142439	1697200
1964-06-17	0.797526	0.802534	0.797526	0.802534	0.144011	2006700
1964-06-18	0.802534	0.803786	0.80003	0.80003	0.143562	1337800
1964-06-19	0.80003	0.802534	0.80003	0.80003	0.143562	1387700
1964-06-22	0.80003	0.802534	0.798778	0.80003	0.143562	2076600
1964-06-23	0.80003	0.802534	0.798778	0.798778	0.143337	1407700
1964-06-24	0.798778	0.80003	0.79377	0.79377	0.142439	2126500
1964-06-25	0.79377	0.795022	0.788762	0.79377	0.142439	1876900
1964-06-26	0.79377	0.79377	0.788762	0.791266	0.141989	1956800
1964-06-29	0.79377	0.798778	0.79377	0.796274	0.142888	1916900
1964-06-30	0.797526	0.802534	0.797526	0.798778	0.143337	1817000
1964-07-01	0.80003	0.808794	0.80003	0.808794	0.145135	2775500
1964-07-02	0.810046	0.826322	0.810046	0.822566	0.147606	2845400
1964-07-06	0.822566	0.830078	0.820062	0.827574	0.148505	2286300
1964-07-07	0.827574	0.83133	0.823818	0.823818	0.147831	2166500
1964-07-08	0.823818	0.826322	0.813802	0.815054	0.146258	1557500
1964-07-09	0.815054	0.82507	0.813802	0.821314	0.147382	1896900
1964-07-10	0.821314	0.822566	0.81881	0.820062	0.147157	2525900
1964-07-13	0.822566	0.833834	0.822566	0.83133	0.149179	3294700
1964-07-14	0.83133	0.833834	0.830078	0.83133	0.149179	1228000
1964-07-15	0.83133	0.83759	0.828826	0.83759	0.150302	1387700
1964-07-16	0.83759	0.84385	0.832582	0.841346	0.150976	1986800
1964-07-17	0.841346	0.853866	0.840094	0.853866	0.153223	4902100
1964-07-20	0.853866	0.855118	0.851362	0.851362	0.152773	1687200
1964-07-21	0.851362	0.852614	0.847606	0.851362	0.152773	2336200
1964-07-22	0.851362	0.858874	0.85011	0.857622	0.153897	4522700
1964-07-23	0.857622	0.858874	0.847606	0.847606	0.152099	1347800
1964-07-24	0.847606	0.853866	0.847606	0.848858	0.152324	1178100
1964-07-27	0.848858	0.852614	0.828826	0.830078	0.148954	2216400
1964-07-28	0.830078	0.830078	0.820062	0.82507	0.148055	1687200
1964-07-29	0.82507	0.840094	0.82507	0.832582	0.149403	2336200
1964-07-30	0.832582	0.838842	0.828826	0.836338	0.150077	1657300
1964-07-31	0.836338	0.841346	0.835086	0.835086	0.149853	1467600
1964-08-03	0.835086	0.840094	0.833834	0.836338	0.150077	1407700
1964-08-04	0.836338	0.838842	0.828826	0.83133	0.149179	1847000
1964-08-05	0.83133	0.83133	0.81881	0.830078	0.148954	2406100
1964-08-06	0.830078	0.833834	0.821314	0.821314	0.147382	1667300
1964-08-07	0.821314	0.830078	0.820062	0.828826	0.148729	1637300
1964-08-10	0.828826	0.832582	0.815054	0.81881	0.146932	1857000
1964-08-11	0.81881	0.822566	0.81255	0.81255	0.145809	1537500
1964-08-12	0.81255	0.817558	0.811298	0.816306	0.146483	1627300
1964-08-13	0.81881	0.827574	0.81881	0.822566	0.147606	2955200
1964-08-14	0.822566	0.827574	0.817558	0.817558	0.146707	1717200
1964-08-17	0.817558	0.821314	0.816306	0.821314	0.147382	1847000
1964-08-18	0.821314	0.830078	0.81881	0.830078	0.148954	1627300
1964-08-19	0.830078	0.838842	0.82507	0.836338	0.150077	2665700
1964-08-20	0.836338	0.841346	0.836338	0.83759	0.150302	1557500
1964-08-21	0.83759	0.840094	0.835086	0.83759	0.150302	1827000
1964-08-24	0.83759	0.838842	0.832582	0.835086	0.149853	1427700
1964-08-25	0.835086	0.83759	0.832582	0.832582	0.149403	1347800
1964-08-26	0.832582	0.835086	0.820062	0.821314	0.147382	1327800
1964-08-27	0.821314	0.833834	0.821314	0.833834	0.149628	968400
1964-08-28	0.836338	0.847606	0.836338	0.842598	0.151201	1827000
1964-08-31	0.842598	0.842598	0.83759	0.841346	0.150976	1238000
1964-09-01	0.841346	0.851362	0.841346	0.851362	0.152773	2076600
1964-09-02	0.851362	0.858874	0.836338	0.858874	0.154121	2146500
1964-09-03	0.858874	0.870142	0.85637	0.870142	0.156143	2316200
1964-09-04	0.870142	0.87515	0.867638	0.871394	0.156368	1976800
1964-09-08	0.871394	0.873898	0.867638	0.872646	0.156593	1557500
1964-09-09	0.872646	0.87515	0.866386	0.871394	0.156368	1837000
1964-09-10	0.871394	0.878906	0.871394	0.877654	0.157491	1787100
1964-09-11	0.878906	0.886418	0.878906	0.883914	0.158615	2056700
1964-09-14	0.883914	0.885166	0.878906	0.88141	0.158165	1617400
1964-09-15	0.88141	0.88141	0.877654	0.877654	0.158482	1587400
1964-09-16	0.877654	0.88141	0.877654	0.877654	0.158482	2196400
1964-09-17	0.880158	0.885166	0.880158	0.883914	0.159613	1467600
1964-09-18	0.883914	0.886418	0.870142	0.871394	0.157352	1926900
1964-09-21	0.871394	0.877654	0.871394	0.871394	0.157352	1158100
1964-09-22	0.871394	0.876402	0.871394	0.87515	0.15803	1267900
1964-09-23	0.87515	0.88141	0.87515	0.88141	0.15916	1168100
1964-09-24	0.88141	0.890174	0.880158	0.888922	0.160517	1567400
1964-09-25	0.888922	0.891426	0.886418	0.890174	0.160743	1517500
1964-09-28	0.890174	0.897686	0.888922	0.896434	0.161873	2006700
1964-09-29	0.896434	0.90019	0.895182	0.898938	0.162326	1477600
1964-09-30	0.898938	0.90019	0.89393	0.895182	0.161647	978400
1964-10-01	0.895182	0.898938	0.89393	0.89393	0.161421	1896900
1964-10-02	0.89393	0.898938	0.892678	0.896434	0.161873	1597400
1964-10-05	0.896434	0.901442	0.89393	0.897686	0.162099	2296300
1964-10-06	0.897686	0.898938	0.895182	0.895182	0.161647	1118200
1964-10-07	0.895182	0.896434	0.892678	0.895182	0.161647	1407700
1964-10-08	0.895182	0.897686	0.892678	0.895182	0.161647	968400
1964-10-09	0.895182	0.90019	0.878906	0.88141	0.15916	1627300
1964-10-12	0.88141	0.885166	0.871394	0.871394	0.157352	848600
1964-10-13	0.871394	0.87515	0.86889	0.86889	0.1569	1168100
1964-10-14	0.86889	0.87515	0.866386	0.870142	0.157126	1357800
1964-10-15	0.870142	0.872646	0.845102	0.860126	0.155317	2206400
1964-10-16	0.861378	0.870142	0.861378	0.867638	0.156674	2875300
1964-10-19	0.867638	0.872646	0.867638	0.871394	0.157352	1307900
1964-10-20	0.871394	0.880158	0.870142	0.877654	0.158482	1048300
1964-10-21	0.877654	0.880158	0.87515	0.876402	0.158256	868600
1964-10-22	0.876402	0.886418	0.876402	0.886418	0.160065	1547500
1964-10-23	0.886418	0.88767	0.88141	0.88767	0.160291	918500
1964-10-26	0.88767	0.891426	0.885166	0.885166	0.159839	1387700
1964-10-27	0.885166	0.888922	0.88141	0.88141	0.15916	968400
1964-10-28	0.88141	0.88141	0.876402	0.878906	0.158708	1018300
1964-10-29	0.878906	0.88141	0.871394	0.871394	0.157352	708800
1964-10-30	0.872646	0.880158	0.872646	0.876402	0.158256	1038300
1964-11-02	0.876402	0.878906	0.873898	0.876402	0.158256	1158100
1964-11-04	0.876402	0.877654	0.872646	0.876402	0.158256	988400
1964-11-05	0.876402	0.882662	0.876402	0.882662	0.159387	1078200
1964-11-06	0.882662	0.888922	0.882662	0.886418	0.160065	2096600
1964-11-09	0.886418	0.890174	0.885166	0.88767	0.160291	1148100
1964-11-10	0.886418	0.886418	0.876402	0.876402	0.158256	988400
1964-11-11	0.876402	0.878906	0.873898	0.877654	0.158482	668900
1964-11-12	0.877654	0.885166	0.877654	0.885166	0.159839	1128100
1964-11-13	0.885166	0.885166	0.88141	0.882662	0.159387	1118200
1964-11-16	0.882662	0.883914	0.880158	0.883914	0.159613	1138100
1964-11-17	0.883914	0.883914	0.878906	0.88141	0.15916	898500
1964-11-18	0.886418	0.897686	0.886418	0.897686	0.162099	3504300
1964-11-19	0.897686	0.901442	0.895182	0.901442	0.162778	2855400
1964-11-20	0.901442	0.916466	0.901442	0.911458	0.164586	4073400
1964-11-23	0.911458	0.922726	0.90645	0.921474	0.166395	3015100
1964-11-24	0.921474	0.921474	0.908954	0.920222	0.166169	2715600
1964-11-25	0.922726	0.93149	0.922726	0.93149	0.168204	2595800
1964-11-27	0.93149	0.936498	0.928986	0.935246	0.168882	2416100
1964-11-30	0.935246	0.93775	0.920222	0.927734	0.167525	2186400
1964-12-01	0.926482	0.926482	0.908954	0.908954	0.164134	1557500
1964-12-02	0.908954	0.916466	0.908954	0.911458	0.164586	2406100
1964-12-03	0.91271	0.917718	0.91271	0.916466	0.165491	1497600
1964-12-04	0.916466	0.926482	0.915214	0.922726	0.166621	1337800
1964-12-07	0.923978	0.933994	0.923978	0.928986	0.167751	1906900
1964-12-08	0.928986	0.93149	0.923978	0.927734	0.168525	1517500
1964-12-09	0.927734	0.927734	0.91897	0.920222	0.16716	938400
1964-12-10	0.920222	0.920222	0.903946	0.90645	0.164659	1307900
1964-12-11	0.90645	0.91271	0.903946	0.907702	0.164886	1407700
1964-12-14	0.907702	0.911458	0.896434	0.898938	0.163294	1597400
1964-12-15	0.898938	0.903946	0.89393	0.90019	0.163521	1427700
1964-12-16	0.90019	0.905198	0.897686	0.90019	0.163521	1896900
1964-12-17	0.90019	0.902694	0.898938	0.901442	0.163749	858600
1964-12-18	0.901442	0.913962	0.901442	0.907702	0.164886	1387700
1964-12-21	0.907702	0.921474	0.907702	0.921474	0.167388	1208000
1964-12-22	0.921474	0.926482	0.920222	0.923978	0.167843	1567400
1964-12-23	0.923978	0.92523	0.91271	0.91897	0.166933	1208000
1964-12-24	0.91897	0.91897	0.907702	0.911458	0.165568	1248000
1964-12-28	0.910206	0.910206	0.898938	0.90645	0.164659	1617400
1964-12-29	0.90645	0.90645	0.901442	0.902694	0.163976	988400
1964-12-30	0.902694	0.908954	0.90019	0.90645	0.164659	1028300
1964-12-31	0.911458	0.933994	0.911458	0.933994	0.169662	3164900
1965-01-04	0.928986	0.928986	0.911458	0.91271	0.165796	1307900
1965-01-05	0.916466	0.92523	0.916466	0.923978	0.167843	1248000
1965-01-06	0.92523	0.93149	0.92523	0.928986	0.168752	1307900
1965-01-07	0.935246	0.951522	0.935246	0.951522	0.172846	3454400
1965-01-08	0.951522	0.951522	0.942758	0.94401	0.171481	1577400
1965-01-11	0.945262	0.95027	0.945262	0.949018	0.172391	1837000
1965-01-12	0.949018	0.957782	0.947766	0.957782	0.173983	2096600
1965-01-13	0.960286	0.976563	0.960286	0.974059	0.17694	2625700
1965-01-14	0.977814	0.984075	0.977814	0.982823	0.178532	3264700
1965-01-15	0.981571	0.981571	0.975311	0.977814	0.177622	1677300
1965-01-18	0.975311	0.975311	0.966546	0.970302	0.176257	1956800
1965-01-19	0.971554	0.977814	0.971554	0.976563	0.177395	1148100
1965-01-20	0.976563	0.982823	0.96905	0.971554	0.176485	2585800
1965-01-21	0.971554	0.980318	0.96905	0.980318	0.178077	2246400
1965-01-22	0.980318	0.981571	0.977814	0.979066	0.17785	1537500
1965-01-25	0.980318	0.984075	0.980318	0.982823	0.178532	1387700
1965-01-26	0.981571	0.981571	0.974059	0.975311	0.177167	1467600
1965-01-27	0.975311	0.979066	0.975311	0.979066	0.17785	1896900
1965-01-28	0.981571	0.990335	0.981571	0.986579	0.179214	2476000
1965-01-29	0.990335	0.997847	0.990335	0.995343	0.180806	2226400
1965-02-01	0.994091	0.994091	0.986579	0.992839	0.180351	3294700
1965-02-02	0.992839	0.992839	0.985327	0.991587	0.180124	1257900
1965-02-03	0.992839	0.999099	0.992839	0.999099	0.181488	1857000
1965-02-04	0.999099	1.00661	0.996595	1.00035	0.181716	4382900
1965-02-05	1.00035	1.0016	0.986579	0.987831	0.179441	1936800
1965-02-08	0.987831	0.990335	0.975311	0.989083	0.179669	2655700
1965-02-09	0.989083	0.994091	0.987831	0.990335	0.179896	1337800
1965-02-10	0.990335	0.995343	0.977814	0.977814	0.177622	2346200
1965-02-11	0.976563	0.976563	0.961538	0.961538	0.174666	1976800
1965-02-12	0.961538	0.970302	0.957782	0.964042	0.17512	1837000
1965-02-15	0.964042	0.971554	0.961538	0.96279	0.174893	1827000
1965-02-16	0.960286	0.960286	0.947766	0.951522	0.172846	1208000
1965-02-17	0.954026	0.964042	0.954026	0.964042	0.17512	1178100
1965-02-18	0.966546	0.980318	0.966546	0.975311	0.177167	1627300
1965-02-19	0.975311	0.979066	0.96905	0.96905	0.17603	1208000
1965-02-23	0.96905	0.972807	0.964042	0.967798	0.175803	2026700
1965-02-24	0.967798	0.980318	0.965294	0.980318	0.178077	2855400
1965-02-25	0.981571	0.997847	0.981571	0.997847	0.181261	2835400
1965-02-26	0.997847	1.0016	0.991587	1.00035	0.181716	2176500
1965-03-01	1.00035	1.00035	0.986579	0.986579	0.179214	1837000
1965-03-02	0.989083	1.00286	0.989083	1.00286	0.182171	4003500
1965-03-03	1.00286	1.00536	0.997847	0.997847	0.181261	1287900
1965-03-04	0.997847	1.00035	0.995343	0.996595	0.181033	1158100
1965-03-05	0.996595	0.999099	0.990335	0.999099	0.181488	1387700
1965-03-08	0.999099	1.00035	0.994091	0.994091	0.180579	1228000
1965-03-09	0.994091	0.994091	0.989083	0.992839	0.181356	1008300
1965-03-10	0.992839	0.995343	0.991587	0.992839	0.181356	898500
1965-03-11	0.995343	1.00661	0.995343	1.00536	0.183643	2685600
1965-03-12	1.00661	1.02664	1.00661	1.02664	0.187531	2496000
1965-03-15	1.02664	1.04542	1.02289	1.02414	0.187074	2116600
1965-03-16	1.02539	1.03165	1.02539	1.02539	0.187303	1267900
1965-03-17	1.0279	1.03415	1.0279	1.0279	0.18776	1517500
1965-03-18	1.0279	1.0304	1.02664	1.02915	0.187989	1587400
1965-03-19	1.02915	1.02915	1.02539	1.02915	0.187989	1208000
1965-03-22	1.02915	1.0304	1.02414	1.02414	0.187074	1078200
1965-03-23	1.02539	1.03165	1.02539	1.0304	0.188217	1327800
1965-03-24	1.03415	1.04042	1.03415	1.04042	0.190047	1437600
1965-03-25	1.04042	1.04167	1.02664	1.03165	0.188446	1377700
1965-03-26	1.03165	1.03165	1.0016	1.0016	0.182957	1577400
1965-03-29	1.0016	1.01162	0.984075	0.987831	0.180442	1916900
1965-03-30	0.987831	0.994091	0.987831	0.994091	0.181585	1068200
1965-03-31	0.994091	0.996595	0.986579	0.996595	0.182042	1487600
1965-04-01	1.00035	1.00411	1.00035	1.0016	0.182957	1757100
1965-04-02	1.0016	1.00411	0.997847	1.00035	0.182729	1577400
1965-04-05	1.00035	1.00661	0.999099	1.00411	0.183415	1637300
1965-04-06	1.00411	1.01162	1.00411	1.01162	0.184787	1168100
1965-04-07	1.01162	1.01412	1.00411	1.01162	0.184787	1038300
1965-04-08	1.01162	1.02664	1.01162	1.02539	0.187303	1807100
1965-04-09	1.0279	1.03541	1.0279	1.0279	0.18776	1617400
1965-04-12	1.0279	1.02915	1.01788	1.02289	0.186845	918500
1965-04-13	1.02414	1.03165	1.02414	1.02664	0.187531	1727200
1965-04-14	1.02664	1.03165	1.02664	1.02915	0.187989	1128100
1965-04-15	1.02915	1.03415	1.02539	1.03165	0.188446	1617400
1965-04-19	1.03165	1.04042	1.0304	1.0304	0.188217	1128100
1965-04-20	1.0304	1.03541	1.02289	1.02414	0.187074	1168100
1965-04-21	1.02414	1.02915	1.02289	1.0279	0.18776	748800
1965-04-22	1.02915	1.03541	1.02915	1.03165	0.188446	1118200
1965-04-23	1.03165	1.0329	1.02664	1.0304	0.188217	838600
1965-04-26	1.0304	1.0304	1.02539	1.02915	0.187989	748800
1965-04-27	1.02915	1.03415	1.0279	1.0304	0.188217	1138100
1965-04-28	1.0304	1.03165	1.01913	1.01913	0.186159	1477600
1965-04-29	1.02038	1.04042	1.02038	1.03916	0.189818	1397700
1965-04-30	1.03916	1.04417	1.03916	1.04417	0.190733	1307900
1965-05-03	1.04793	1.05544	1.04793	1.05293	0.192334	1817000
1965-05-04	1.05293	1.06045	1.04668	1.0592	0.193477	1587400
1965-05-05	1.0592	1.06796	1.05794	1.0617	0.193935	1577400
1965-05-06	1.0617	1.06546	1.05669	1.06546	0.194621	1248000
1965-05-07	1.06045	1.06045	1.05168	1.05419	0.192563	1677300
1965-05-10	1.05419	1.0592	1.05043	1.0592	0.193477	838600
1965-05-11	1.0592	1.06045	1.05419	1.06045	0.193706	648900
1965-05-12	1.06045	1.06796	1.0592	1.0617	0.193935	1627300
1965-05-13	1.06295	1.06921	1.06295	1.0642	0.194392	998400
1965-05-14	1.0642	1.06546	1.05794	1.0617	0.193935	1018300
1965-05-17	1.0617	1.06295	1.04417	1.04417	0.190733	1158100
1965-05-18	1.04417	1.04918	1.04417	1.04793	0.191419	908500
1965-05-19	1.04793	1.05043	1.04417	1.04668	0.19119	1098200
1965-05-20	1.04668	1.04918	1.03165	1.03165	0.188446	1537500
1965-05-21	1.03165	1.03541	1.0279	1.03165	0.188446	898500
1965-05-24	1.03165	1.03415	1.00661	1.01287	0.185016	1647300
1965-05-25	1.01412	1.02539	1.01412	1.01913	0.186159	1317800
1965-05-26	1.02038	1.02664	1.02038	1.02164	0.186616	1158100
1965-05-27	1.02164	1.02539	1.01412	1.02414	0.187074	948400
1965-05-28	1.02414	1.03541	1.02164	1.03541	0.189132	1088200
1965-06-01	1.03541	1.04042	1.02664	1.02915	0.187989	1018300
1965-06-02	1.02664	1.02664	1.00661	1.01537	0.185473	2156500
1965-06-03	1.01537	1.01913	1.00286	1.00786	0.184101	1028300
1965-06-04	1.00661	1.00661	0.996595	1.00661	0.183872	1307900
1965-06-07	1.00661	1.01412	0.995343	1.01287	0.185016	1886900
1965-06-08	1.00786	1.00786	0.990335	0.994091	0.181585	1327800
1965-06-09	0.991587	0.991587	0.975311	0.975311	0.178155	2725600
1965-06-10	0.975311	0.987831	0.95653	0.961538	0.175639	2775500
1965-06-11	0.965294	0.976563	0.965294	0.967798	0.176782	1467600
1965-06-14	0.967798	0.975311	0.94401	0.957782	0.174953	2156500
1965-06-15	0.957782	0.966546	0.939002	0.964042	0.177115	4003500
1965-06-16	0.971554	0.981571	0.971554	0.974059	0.178955	3344600
1965-06-17	0.974059	0.981571	0.974059	0.981571	0.180336	1317800
1965-06-18	0.981571	0.982823	0.970302	0.971554	0.178495	1048300
1965-06-21	0.971554	0.980318	0.967798	0.980318	0.180106	1497600
1965-06-22	0.980318	0.985327	0.977814	0.977814	0.179645	1108200
1965-06-23	0.977814	0.985327	0.977814	0.977814	0.179645	1257900
1965-06-24	0.977814	0.977814	0.955278	0.955278	0.175505	1537500
1965-06-25	0.95027	0.95027	0.93775	0.940254	0.172745	1936800
1965-06-28	0.933994	0.933994	0.916466	0.916466	0.168375	2765500
1965-06-29	0.917718	0.939002	0.917718	0.939002	0.172515	5081800
1965-06-30	0.947766	0.960286	0.947766	0.960286	0.176425	2945200
1965-07-01	0.960286	0.96905	0.959034	0.96905	0.178035	1747200
1965-07-02	0.971554	0.984075	0.971554	0.984075	0.180796	1567400
1965-07-06	0.984075	0.989083	0.979066	0.987831	0.181486	1138100
1965-07-07	0.987831	0.989083	0.981571	0.987831	0.181486	1048300
1965-07-08	0.987831	1.00411	0.982823	1.0016	0.184016	1657300
1965-07-09	1.00286	1.01663	1.00286	1.01162	0.185856	1687200
1965-07-12	1.01162	1.01537	0.996595	0.996595	0.183096	1567400
1965-07-13	0.996595	1.00035	0.987831	0.991587	0.182176	2036700
1965-07-14	0.994091	1.00661	0.994091	1.00661	0.184936	1148100
1965-07-15	1.00661	1.01287	0.999099	1.0016	0.184016	1287900
1965-07-16	1.00035	1.00035	0.994091	1.00035	0.183786	808700
1965-07-19	1.00035	1.00035	0.981571	0.981571	0.180336	1367800
1965-07-20	0.976563	0.976563	0.964042	0.965294	0.177345	1277900
1965-07-21	0.966546	0.972807	0.966546	0.967798	0.177805	1008300
1965-07-22	0.970302	0.981571	0.970302	0.979066	0.179876	1068200
1965-07-23	0.979066	0.986579	0.967798	0.986579	0.181256	1347800
1965-07-26	0.986579	0.989083	0.977814	0.980318	0.180106	1018300
1965-07-27	0.980318	0.985327	0.975311	0.977814	0.179645	1168100
1965-07-28	0.977814	0.999099	0.976563	0.996595	0.183096	1507500
1965-07-29	1.00035	1.00786	1.00035	1.00536	0.184706	1637300
1965-07-30	1.00536	1.00911	0.999099	1.00786	0.185166	948400
1965-08-02	1.00786	1.00911	0.999099	1.00786	0.185166	948400
1965-08-03	1.00786	1.02664	1.00536	1.02664	0.188616	1727200
1965-08-04	1.02664	1.03165	1.02539	1.02664	0.188616	1058300
1965-08-05	1.02664	1.0279	1.01537	1.02164	0.187696	1118200
1965-08-06	1.02164	1.04042	1.01913	1.03666	0.190457	1427700
1965-08-09	1.03666	1.03916	1.02038	1.02038	0.187466	1058300
1965-08-10	1.02038	1.0279	1.01537	1.02414	0.188156	838600
1965-08-11	1.0304	1.03916	1.0304	1.03916	0.190916	1587400
1965-08-12	1.04167	1.05168	1.04167	1.05043	0.192987	2106600
1965-08-13	1.05043	1.05293	1.04417	1.04542	0.192067	1297900
1965-08-16	1.04542	1.04668	1.02915	1.02915	0.189076	1078200
1965-08-17	1.0304	1.03916	1.0304	1.03415	0.189996	968400
1965-08-18	1.03415	1.04167	1.0304	1.03165	0.189536	988400
1965-08-19	1.03165	1.03791	1.02289	1.02414	0.188156	1088200
1965-08-20	1.02414	1.02539	1.01788	1.02038	0.187466	838600
1965-08-23	1.01663	1.01663	1.01037	1.01412	0.186316	988400
1965-08-24	1.01663	1.0279	1.01663	1.01913	0.187236	1148100
1965-08-25	1.02038	1.04042	1.02038	1.0329	0.189766	1008300
1965-08-26	1.03791	1.05168	1.03791	1.05168	0.193217	1517500
1965-08-27	1.05168	1.05168	1.03916	1.04417	0.191837	1158100
1965-08-30	1.04668	1.0617	1.04668	1.0617	0.195057	1807100
1965-08-31	1.0617	1.06796	1.03916	1.04793	0.192527	2985200
1965-09-01	1.04793	1.05043	1.03165	1.04042	0.191147	1767100
1965-09-02	1.04417	1.0617	1.04417	1.05669	0.194137	1387700
1965-09-03	1.06546	1.07923	1.06546	1.07923	0.198277	1976800
1965-09-07	1.07923	1.08298	1.07297	1.07672	0.197817	1567400
1965-09-08	1.07672	1.09175	1.07297	1.08799	0.199887	1188000
1965-09-09	1.08799	1.0955	1.08298	1.08298	0.198967	1767100
1965-09-10	1.08298	1.09675	1.07923	1.09675	0.201498	1996800
1965-09-13	1.09675	1.11679	1.09425	1.11428	0.204718	2486000
1965-09-14	1.11428	1.1218	1.10427	1.10928	0.203798	2316200
1965-09-15	1.10928	1.11929	1.10427	1.11178	0.204258	1777100
1965-09-16	1.11929	1.1268	1.11929	1.12555	0.206788	1417700
1965-09-17	1.1218	1.1218	1.10427	1.1218	0.206098	1827000
1965-09-20	1.1218	1.13431	1.11804	1.13431	0.208398	2685600
1965-09-21	1.13431	1.14433	1.1243	1.12931	0.208676	1627300
1965-09-22	1.12931	1.14183	1.12806	1.14057	0.210758	1208000
1965-09-23	1.14057	1.15184	1.1218	1.12305	0.207519	229600
1965-09-24	1.12305	1.1556	1.11929	1.15309	0.213071	1946800
1965-09-27	1.15309	1.20443	1.15309	1.20067	0.221862	3194800
1965-09-28	1.19191	1.19191	1.17313	1.17688	0.217467	2595800
1965-09-29	1.17688	1.19441	1.14809	1.18064	0.218161	4902100
1965-09-30	1.17939	1.17939	1.17188	1.17188	0.216541	2086600
1965-10-01	1.17188	1.17688	1.16812	1.17062	0.21631	4003500
1965-10-04	1.17062	1.17188	1.15685	1.15935	0.214228	1517500
1965-10-05	1.15935	1.18064	1.15685	1.17939	0.217929	2206400
1965-10-06	1.17939	1.19691	1.17062	1.1894	0.21978	4892100
1965-10-07	1.1894	1.1894	1.18189	1.18189	0.218392	958400
1965-10-08	1.18189	1.19191	1.17563	1.17563	0.217235	1138100
1965-10-11	1.18064	1.19191	1.18064	1.18314	0.218623	1317800
1965-10-12	1.18314	1.1894	1.17813	1.18064	0.218161	998400
1965-10-13	1.18064	1.1844	1.17313	1.17688	0.217467	998400
1965-10-14	1.17563	1.17563	1.15184	1.15309	0.213071	1517500
1965-10-15	1.15309	1.16061	1.15309	1.1556	0.213534	1188000
1965-10-18	1.1556	1.16061	1.15184	1.1581	0.213997	2286300
1965-10-19	1.1581	1.16436	1.15685	1.16186	0.214691	1327800
1965-10-20	1.16186	1.17438	1.16061	1.17438	0.217004	2456000
1965-10-21	1.17438	1.18064	1.16436	1.17062	0.21631	1517500
1965-10-22	1.17813	1.1894	1.17813	1.17939	0.217929	2056700
1965-10-25	1.17939	1.1844	1.17062	1.17062	0.21631	1208000
1965-10-26	1.17062	1.17939	1.16436	1.17939	0.217929	1587400
1965-10-27	1.17939	1.18189	1.17813	1.17939	0.217929	1148100
1965-10-28	1.17939	1.1894	1.17563	1.1844	0.218855	948400
1965-10-29	1.1844	1.19066	1.18189	1.1844	0.218855	1038300
1965-11-01	1.1844	1.1869	1.17438	1.17438	0.217004	1048300
1965-11-03	1.17438	1.17813	1.16812	1.17563	0.217235	1198000
1965-11-04	1.17563	1.17939	1.16186	1.17438	0.217004	2336200
1965-11-05	1.17438	1.17563	1.16687	1.16812	0.215847	788700
1965-11-08	1.16812	1.17062	1.1556	1.15935	0.214228	1317800
1965-11-09	1.1556	1.1556	1.13932	1.14183	0.210989	1677300
1965-11-10	1.15059	1.16186	1.15059	1.1581	0.213997	1068200
1965-11-11	1.1581	1.16812	1.15184	1.16687	0.215616	1068200
1965-11-12	1.16687	1.17313	1.16186	1.17188	0.216541	1637300
1965-11-15	1.17188	1.17188	1.14809	1.14809	0.212146	1108200
1965-11-16	1.14809	1.1581	1.14684	1.1556	0.213534	1138100
1965-11-17	1.15685	1.16687	1.15685	1.16311	0.214922	788700
1965-11-18	1.16061	1.16061	1.14308	1.14809	0.212146	1886900
1965-11-19	1.14809	1.15059	1.13306	1.14809	0.212146	2166500
1965-11-22	1.14809	1.14934	1.13682	1.13682	0.210064	1228000
1965-11-23	1.13682	1.14308	1.13682	1.13932	0.210526	918500
1965-11-24	1.13932	1.14183	1.1268	1.12931	0.208676	1986800
1965-11-26	1.12931	1.14183	1.12806	1.14183	0.210989	3454400
1965-11-29	1.14433	1.15184	1.14433	1.14558	0.211683	1128100
1965-11-30	1.14183	1.14183	1.13431	1.13932	0.210526	1287900
1965-12-01	1.13932	1.14308	1.13431	1.13932	0.210526	1657300
1965-12-02	1.13932	1.14934	1.13431	1.14934	0.212377	1777100
1965-12-03	1.14934	1.15059	1.14433	1.15059	0.212608	968400
1965-12-06	1.14558	1.14558	1.12931	1.14057	0.210758	3134900
1965-12-07	1.14057	1.15184	1.13682	1.14934	0.213596	1837000
1965-12-08	1.14684	1.14684	1.13557	1.14183	0.2122	2086600
1965-12-09	1.14183	1.14558	1.1218	1.13682	0.211269	2056700
1965-12-10	1.13557	1.13557	1.12305	1.13181	0.210339	1757100
1965-12-13	1.13306	1.14057	1.13306	1.13682	0.211269	1577400
1965-12-14	1.13682	1.14558	1.13557	1.14308	0.212433	2006700
1965-12-15	1.14308	1.14433	1.13306	1.14308	0.212433	1767100
1965-12-16	1.14308	1.14809	1.14057	1.14809	0.213364	1577400
1965-12-17	1.14183	1.14183	1.1268	1.13431	0.210804	1926900
1965-12-20	1.13431	1.13807	1.1218	1.13431	0.210804	1367800
1965-12-21	1.13431	1.13431	1.12806	1.13306	0.210571	848600
1965-12-22	1.13306	1.14809	1.13306	1.14433	0.212666	1397700
1965-12-23	1.15184	1.16436	1.15184	1.15935	0.215457	2346200
1965-12-27	1.15935	1.16186	1.1556	1.1581	0.215225	1297900
1965-12-28	1.1581	1.16687	1.15184	1.16186	0.215923	1647300
1965-12-29	1.16186	1.17062	1.16186	1.17062	0.217552	988400
1965-12-30	1.17438	1.19191	1.17438	1.19191	0.221507	1747200
1965-12-31	1.19191	1.19817	1.17813	1.18189	0.219646	2046700
1966-01-03	1.18064	1.18064	1.16687	1.17062	0.217552	1118200
1966-01-04	1.17062	1.1844	1.16812	1.17062	0.217552	1537500
1966-01-05	1.17438	1.1869	1.17438	1.17939	0.219181	1717200
1966-01-06	1.18565	1.19817	1.18565	1.19441	0.221972	1817000
1966-01-07	1.19441	1.19942	1.19316	1.19817	0.222671	1357800
1966-01-10	1.19817	1.20192	1.19566	1.19566	0.222205	2396100
1966-01-11	1.19441	1.19441	1.18565	1.19441	0.221972	1557500
1966-01-12	1.19441	1.20067	1.18314	1.1894	0.221042	1567400
1966-01-13	1.1894	1.19066	1.16687	1.16687	0.216854	1208000
1966-01-14	1.16937	1.17813	1.16937	1.17313	0.218017	1297900
1966-01-17	1.17313	1.17438	1.15935	1.16562	0.216621	1267900
1966-01-18	1.16687	1.17688	1.16687	1.16687	0.216854	1188000
1966-01-19	1.16687	1.17313	1.16311	1.16311	0.216156	1327800
1966-01-20	1.16311	1.17062	1.16186	1.16436	0.216388	1617400
1966-01-21	1.16436	1.17939	1.16311	1.17688	0.218715	1287900
1966-01-24	1.17688	1.17688	1.16687	1.16812	0.217086	1228000
1966-01-25	1.16812	1.17688	1.16562	1.17688	0.218715	1168100
1966-01-26	1.17688	1.1844	1.16937	1.17313	0.218017	1847000
1966-01-27	1.17313	1.17813	1.15935	1.16186	0.215923	2026700
1966-01-28	1.16186	1.16562	1.14433	1.14684	0.213131	1597400
1966-01-31	1.14684	1.15435	1.14684	1.14934	0.213596	808700
1966-02-01	1.14809	1.14809	1.11929	1.11929	0.208012	1447600
1966-02-02	1.11929	1.13932	1.10802	1.13932	0.211735	2705600
1966-02-03	1.13932	1.15059	1.13807	1.13932	0.211735	1687200
1966-02-04	1.13932	1.14183	1.12931	1.14057	0.211968	1287900
1966-02-07	1.14057	1.14809	1.13181	1.13557	0.211037	1257900
1966-02-08	1.13306	1.13306	1.12054	1.1268	0.209408	1437600
1966-02-09	1.1268	1.13431	1.11428	1.11804	0.207779	2246400
1966-02-10	1.11804	1.1243	1.11178	1.11804	0.207779	2386100
1966-02-11	1.11804	1.12555	1.10677	1.10928	0.206151	1597400
1966-02-14	1.10928	1.11929	1.10928	1.11428	0.207081	2076600
1966-02-15	1.11428	1.12555	1.11428	1.1218	0.208477	2895300
1966-02-16	1.1218	1.13932	1.1218	1.13932	0.211735	2306300
1966-02-17	1.13932	1.14308	1.13306	1.13807	0.211502	1587400
1966-02-18	1.13807	1.14308	1.12931	1.13181	0.210339	1447600
1966-02-21	1.1268	1.1268	1.10176	1.10677	0.205685	2715600
1966-02-23	1.10677	1.11428	1.09675	1.11428	0.207081	2346200
1966-02-24	1.11178	1.11178	1.10176	1.10176	0.204755	1966800
1966-02-25	1.10427	1.11428	1.10427	1.10427	0.20522	1507500
1966-02-28	1.10427	1.11053	1.08799	1.09175	0.202893	2236400
1966-03-01	1.08924	1.08924	1.07797	1.08298	0.201264	2925300
1966-03-02	1.08298	1.09049	1.07547	1.07547	0.199868	2376100
1966-03-03	1.07547	1.08924	1.07422	1.08549	0.20173	3783900
1966-03-04	1.08549	1.09801	1.07923	1.08549	0.20173	2176500
1966-03-07	1.08173	1.08173	1.06295	1.06671	0.19824	2426100
1966-03-08	1.06671	1.08674	1.0642	1.08549	0.202968	2735600
1966-03-09	1.08549	1.09926	1.07672	1.08799	0.203437	1238000
1966-03-10	1.09175	1.10051	1.09175	1.09175	0.204139	2196400
1966-03-11	1.093	1.10928	1.093	1.09801	0.20531	2915300
1966-03-14	1.09175	1.09175	1.07297	1.07422	0.200862	1537500
1966-03-15	1.07422	1.08048	1.07297	1.08048	0.202032	1757100
1966-03-16	1.08173	1.09425	1.08173	1.09049	0.203905	2016700
1966-03-17	1.09049	1.10176	1.08799	1.10051	0.205778	1517500
1966-03-18	1.10051	1.10552	1.0955	1.09926	0.205544	1707200
1966-03-21	1.09926	1.10302	1.09175	1.10302	0.206246	1487600
1966-03-22	1.10302	1.11804	1.10302	1.10302	0.206246	1896900
1966-03-23	1.09801	1.09801	1.08799	1.09675	0.205075	1597400
1966-03-24	1.09675	1.10552	1.09425	1.09801	0.20531	2006700
1966-03-25	1.09801	1.10427	1.0955	1.09926	0.205544	2036700
1966-03-28	1.10176	1.11178	1.10176	1.10802	0.207182	1567400
1966-03-29	1.10802	1.11053	1.09926	1.10552	0.206714	1617400
1966-03-30	1.09926	1.09926	1.09425	1.09675	0.205075	1297900
1966-03-31	1.09675	1.10677	1.0955	1.09675	0.205075	2076600
1966-04-01	1.09675	1.10051	1.09175	1.09926	0.205544	1737200
1966-04-04	1.09926	1.10176	1.08799	1.09049	0.203905	1447600
1966-04-05	1.09049	1.093	1.08424	1.09049	0.203905	2036700
1966-04-06	1.09049	1.09049	1.07797	1.08549	0.202968	2346200
1966-04-07	1.08549	1.09675	1.08424	1.093	0.204373	2086600
1966-04-11	1.093	1.09425	1.08674	1.08674	0.203203	1407700
1966-04-12	1.08674	1.093	1.08298	1.08674	0.203203	1517500
1966-04-13	1.08674	1.0955	1.08424	1.09425	0.204607	1188000
1966-04-14	1.09425	1.10552	1.093	1.10552	0.206714	1677300
1966-04-15	1.10552	1.11178	1.10302	1.10928	0.207417	3284700
1966-04-18	1.10802	1.10802	1.10051	1.10427	0.20648	2146500
1966-04-19	1.10427	1.1218	1.09425	1.11804	0.209055	2136500
1966-04-20	1.12305	1.14809	1.12305	1.14809	0.214674	1777100
1966-04-21	1.15309	1.18189	1.15309	1.18189	0.220994	2236400
1966-04-22	1.18189	1.18815	1.15935	1.17688	0.220058	1837000
1966-04-25	1.17563	1.17563	1.16436	1.16812	0.218419	1238000
1966-04-26	1.16812	1.17062	1.16186	1.17062	0.218888	1397700
1966-04-27	1.17062	1.18189	1.16687	1.18064	0.22076	1238000
1966-04-28	1.17688	1.17688	1.14308	1.16562	0.217951	2176500
1966-04-29	1.16436	1.16436	1.14809	1.15059	0.215142	898500
1966-05-02	1.14809	1.14809	1.13056	1.13056	0.211396	948400
1966-05-03	1.13056	1.13932	1.12806	1.13181	0.21163	1068200
1966-05-04	1.13181	1.13181	1.10176	1.11679	0.208821	1238000
1966-05-05	1.11679	1.1268	1.10928	1.11929	0.209289	1248000
1966-05-06	1.11929	1.12054	1.08424	1.10928	0.207417	2246400
1966-05-09	1.10928	1.10928	1.08173	1.08173	0.202266	2176500
1966-05-10	1.08298	1.10552	1.08298	1.09175	0.204139	1737200
1966-05-11	1.09175	1.10427	1.09175	1.09175	0.204139	1697200
1966-05-12	1.08424	1.08424	1.05168	1.07046	0.200159	2026700
1966-05-13	1.06045	1.06045	1.04292	1.04668	0.195711	2795500
1966-05-16	1.04668	1.0617	1.04292	1.04417	0.195243	1817000
1966-05-17	1.04417	1.04668	1.02539	1.02664	0.191966	1807100
1966-05-18	1.02664	1.05043	1.02414	1.05043	0.196414	1916900
1966-05-19	1.05043	1.06045	1.04292	1.05168	0.196648	2306300
1966-05-20	1.05168	1.0592	1.03415	1.05669	0.197584	1906900
1966-05-23	1.05544	1.05544	1.03415	1.03916	0.194307	1277900
1966-05-24	1.05168	1.07923	1.05168	1.07297	0.200627	2156500
1966-05-25	1.07297	1.08048	1.0642	1.07171	0.200393	808700
1966-05-26	1.07171	1.07923	1.06671	1.07672	0.20133	778700
1966-05-27	1.07547	1.07547	1.05168	1.0617	0.19852	1327800
1966-05-31	1.0617	1.0617	1.03916	1.04292	0.195009	988400
1966-06-01	1.04292	1.0642	1.04167	1.05544	0.19735	1208000
1966-06-02	1.05544	1.0617	1.05168	1.05544	0.19735	1178100
1966-06-03	1.05544	1.05544	1.04668	1.05168	0.196648	1357800
1966-06-06	1.05168	1.05419	1.04542	1.05419	0.197116	1078200
1966-06-07	1.05419	1.06045	1.04542	1.05669	0.198812	1198000
1966-06-08	1.05669	1.06546	1.05419	1.06045	0.199519	1168100
1966-06-09	1.06045	1.07171	1.05669	1.0642	0.200225	1637300
1966-06-10	1.07046	1.08674	1.07046	1.08674	0.204465	1767100
1966-06-13	1.09175	1.10051	1.09175	1.09926	0.206821	1407700
1966-06-14	1.09926	1.11553	1.09675	1.11178	0.209176	1777100
1966-06-15	1.11553	1.13181	1.11553	1.11929	0.21059	1507500
1966-06-16	1.11929	1.12054	1.11178	1.11303	0.209412	1377700
1966-06-17	1.11303	1.11929	1.10552	1.11428	0.209648	1098200
1966-06-20	1.11428	1.1243	1.10802	1.1243	0.211532	1128100
1966-06-21	1.1243	1.13181	1.11929	1.12555	0.211768	1218000
1966-06-22	1.12555	1.13557	1.12305	1.13181	0.212946	1327800
1966-06-23	1.13181	1.14183	1.1268	1.1268	0.212003	1617400
1966-06-24	1.1268	1.14433	1.12555	1.14057	0.214594	928500
1966-06-27	1.14433	1.15435	1.14433	1.14684	0.215772	1896900
1966-06-28	1.13682	1.13682	1.093	1.09675	0.20635	1827000
1966-06-29	1.093	1.093	1.07422	1.07923	0.203052	1657300
1966-06-30	1.07171	1.07171	1.06045	1.06295	0.19999	1467600
1966-07-01	1.0642	1.07171	1.0642	1.0642	0.200225	1537500
1966-07-05	1.0642	1.06921	1.05669	1.0642	0.200225	858600
1966-07-06	1.0642	1.10051	1.0592	1.09425	0.205879	1407700
1966-07-07	1.09425	1.10928	1.08424	1.08549	0.20423	1427700
1966-07-08	1.08549	1.093	1.08424	1.08924	0.204936	818600
1966-07-11	1.09175	1.09926	1.09175	1.09801	0.206585	1297900
1966-07-12	1.0955	1.0955	1.05794	1.05794	0.199047	1168100
1966-07-13	1.05794	1.0617	1.05293	1.0592	0.199283	1487600
1966-07-14	1.0592	1.06796	1.05293	1.0592	0.199283	1038300
1966-07-15	1.0592	1.07171	1.05669	1.06671	0.200696	1178100
1966-07-18	1.06671	1.07171	1.0592	1.06921	0.201167	1257900
1966-07-19	1.06921	1.07171	1.06045	1.06671	0.200696	1218000
1966-07-20	1.06671	1.07171	1.04292	1.04417	0.196456	1537500
1966-07-21	1.04417	1.05293	1.03916	1.04042	0.19575	1357800
1966-07-22	1.04042	1.04542	1.01287	1.01537	0.191038	1587400
1966-07-25	1.01537	1.02414	0.979066	0.981571	0.184678	6030300
1966-07-26	0.986579	1.00035	0.986579	0.991587	0.186563	2106600
1966-07-27	0.996595	1.00911	0.996595	0.996595	0.187505	1797100
1966-07-28	0.996595	0.999099	0.982823	0.984075	0.185149	1267900
1966-07-29	0.984075	0.984075	0.951522	0.95653	0.179967	2126500
1966-08-01	0.93775	0.93775	0.923978	0.926482	0.174314	2446000
1966-08-02	0.926482	0.945262	0.921474	0.930238	0.17502	2196400
1966-08-03	0.930238	0.946514	0.928986	0.942758	0.177376	2026700
1966-08-04	0.942758	0.951522	0.936498	0.946514	0.178083	1817000
1966-08-05	0.949018	0.967798	0.949018	0.949018	0.178554	1986800
1966-08-08	0.949018	0.961538	0.947766	0.961538	0.180909	1857000
1966-08-09	0.961538	0.971554	0.961538	0.965294	0.181616	1287900
1966-08-10	0.965294	0.970302	0.946514	0.946514	0.178083	1397700
1966-08-11	0.946514	0.946514	0.936498	0.946514	0.178083	1287900
1966-08-12	0.946514	0.949018	0.926482	0.949018	0.178554	1337800
1966-08-15	0.949018	0.954026	0.93775	0.939002	0.176669	1198000
1966-08-16	0.921474	0.921474	0.903946	0.903946	0.170074	2366200
1966-08-17	0.903946	0.905198	0.892678	0.901442	0.169602	2825400
1966-08-18	0.90019	0.90019	0.880158	0.89393	0.168189	3873700
1966-08-19	0.89393	0.911458	0.88141	0.88141	0.165834	3364600
1966-08-22	0.88141	0.88141	0.853866	0.853866	0.160651	3943600
1966-08-23	0.853866	0.878906	0.852614	0.866386	0.163007	3504300
1966-08-24	0.872646	0.892678	0.872646	0.891426	0.167718	2256300
1966-08-25	0.891426	0.90019	0.878906	0.880158	0.165598	2096600
1966-08-26	0.880158	0.88141	0.861378	0.867638	0.163242	2765500
1966-08-29	0.867638	0.867638	0.851362	0.851362	0.16018	3753900
1966-08-30	0.851362	0.878906	0.836338	0.860126	0.161829	5391300
1966-08-31	0.860126	0.870142	0.847606	0.851362	0.16018	3314600
1966-09-01	0.851362	0.861378	0.847606	0.858874	0.161594	2356200
1966-09-02	0.858874	0.860126	0.840094	0.84385	0.158767	4023500
1966-09-06	0.84385	0.847606	0.836338	0.838842	0.157825	1407700
1966-09-07	0.838842	0.838842	0.817558	0.821314	0.154527	3444400
1966-09-08	0.821314	0.82507	0.801282	0.816306	0.153585	6120100
1966-09-09	0.816306	0.820062	0.811298	0.811298	0.152642	2266300
1966-09-12	0.813802	0.838842	0.813802	0.838842	0.157825	4293100
1966-09-13	0.838842	0.847606	0.833834	0.840094	0.159296	3734000
1966-09-14	0.841346	0.878906	0.841346	0.878906	0.166656	4343000
1966-09-15	0.880158	0.898938	0.880158	0.891426	0.16903	3204800
1966-09-16	0.891426	0.898938	0.886418	0.888922	0.168555	1966800
1966-09-19	0.888922	0.901442	0.886418	0.901442	0.170929	1896900
1966-09-20	0.901442	0.908954	0.89393	0.89393	0.169505	1827000
1966-09-21	0.890174	0.890174	0.873898	0.873898	0.165706	2525900
1966-09-22	0.873898	0.886418	0.858874	0.880158	0.166893	2146500
1966-09-23	0.88141	0.890174	0.88141	0.883914	0.167605	1497600
1966-09-26	0.88141	0.88141	0.86263	0.86263	0.16357	2056700
1966-09-27	0.866386	0.882662	0.866386	0.878906	0.166656	2366200
1966-09-28	0.878906	0.878906	0.838842	0.847606	0.160721	5081800
1966-09-29	0.847606	0.85011	0.835086	0.845102	0.160246	2346200
1966-09-30	0.845102	0.857622	0.832582	0.851362	0.161433	2396100
1966-10-03	0.851362	0.858874	0.836338	0.836338	0.158584	1936800
1966-10-04	0.836338	0.853866	0.828826	0.853866	0.161908	3264700
1966-10-05	0.853866	0.866386	0.848858	0.848858	0.160958	1587400
1966-10-06	0.848858	0.858874	0.845102	0.845102	0.160246	1916900
1966-10-07	0.851362	0.867638	0.851362	0.855118	0.162145	2565800
1966-10-10	0.855118	0.873898	0.838842	0.873898	0.165706	2336200
1966-10-11	0.876402	0.897686	0.876402	0.877654	0.166418	2635700
1966-10-12	0.877654	0.896434	0.870142	0.895182	0.169742	2346200
1966-10-13	0.895182	0.903946	0.882662	0.88767	0.168318	2545900
1966-10-14	0.88767	0.89393	0.870142	0.871394	0.165231	1567400
1966-10-17	0.88141	0.895182	0.88141	0.88767	0.168318	2406100
1966-10-18	0.896434	0.92523	0.896434	0.92523	0.17544	2066600
1966-10-19	0.927734	0.94401	0.927734	0.93149	0.176627	4462800
1966-10-20	0.93149	0.935246	0.923978	0.92523	0.17544	1827000
1966-10-21	0.92523	0.935246	0.922726	0.93149	0.176627	2006700
1966-10-24	0.93149	0.951522	0.93149	0.94401	0.179001	2296300
1966-10-25	0.939002	0.939002	0.930238	0.936498	0.177576	1946800
1966-10-26	0.940254	0.959034	0.940254	0.952774	0.180663	1597400
1966-10-27	0.952774	0.964042	0.952774	0.960286	0.182087	1996800
1966-10-28	0.960286	0.966546	0.947766	0.951522	0.180425	1817000
1966-10-31	0.951522	0.955278	0.945262	0.955278	0.181137	1297900
1966-11-01	0.955278	0.966546	0.955278	0.966546	0.183274	1567400
1966-11-02	0.972807	0.986579	0.972807	0.972807	0.184461	2086600
1966-11-03	0.972807	0.980318	0.961538	0.970302	0.183986	1687200
1966-11-04	0.970302	0.976563	0.954026	0.971554	0.184223	1986800
1966-11-07	0.971554	0.972807	0.95653	0.959034	0.18185	1387700
1966-11-09	0.959034	0.965294	0.951522	0.961538	0.182324	2056700
1966-11-10	0.964042	0.974059	0.964042	0.966546	0.183274	1577400
1966-11-11	0.966546	0.984075	0.966546	0.984075	0.186598	2456000
1966-11-14	0.984075	0.985327	0.967798	0.974059	0.184698	1407700
1966-11-15	0.974059	0.980318	0.961538	0.977814	0.18541	1537500
1966-11-16	0.977814	0.981571	0.971554	0.971554	0.184223	1677300
1966-11-17	0.971554	0.979066	0.964042	0.975311	0.184936	1277900
1966-11-18	0.975311	0.980318	0.975311	0.976563	0.185173	1996800
1966-11-21	0.972807	0.972807	0.95653	0.967798	0.183511	2875300
1966-11-22	0.967798	0.976563	0.957782	0.976563	0.185173	1916900
1966-11-23	0.976563	0.980318	0.967798	0.971554	0.184223	2266300
1966-11-25	0.971554	0.979066	0.967798	0.974059	0.184698	2286300
1966-11-28	0.975311	0.999099	0.975311	0.995343	0.188734	1597400
1966-11-29	0.995343	0.997847	0.979066	0.981571	0.186123	1567400
1966-11-30	0.981571	0.986579	0.96905	0.981571	0.186123	1687200
1966-12-01	0.981571	0.994091	0.974059	0.982823	0.18636	1717200
1966-12-02	0.982823	0.989083	0.977814	0.985327	0.186835	1537500
1966-12-05	0.985327	1.00035	0.984075	1.00035	0.189684	1986800
1966-12-06	1.00035	1.00286	0.989083	0.989083	0.188776	2535900
1966-12-07	0.989083	0.994091	0.981571	0.981571	0.187342	2096600
1966-12-08	0.982823	0.991587	0.982823	0.986579	0.188298	1437600
1966-12-09	0.986579	0.989083	0.976563	0.976563	0.186386	1817000
1966-12-12	0.979066	0.991587	0.979066	0.981571	0.187342	1577400
1966-12-13	0.981571	0.987831	0.971554	0.971554	0.18543	1687200
1966-12-14	0.971554	0.975311	0.966546	0.970302	0.185191	1267900
1966-12-15	0.970302	0.972807	0.942758	0.946514	0.180651	2086600
1966-12-16	0.942758	0.942758	0.93149	0.936498	0.178739	2286300
1966-12-19	0.913962	0.913962	0.886418	0.90019	0.17181	4852200
1966-12-20	0.891426	0.891426	0.87515	0.888922	0.169659	3294700
1966-12-21	0.886418	0.886418	0.87515	0.885166	0.168942	2436000
1966-12-22	0.885166	0.890174	0.871394	0.880158	0.167986	4782300
1966-12-23	0.880158	0.880158	0.861378	0.865134	0.165119	3005100
1966-12-27	0.865134	0.867638	0.84385	0.857622	0.163685	5850600
1966-12-28	0.857622	0.873898	0.853866	0.863882	0.16488	3304700
1966-12-29	0.863882	0.885166	0.86263	0.885166	0.168942	2316200
1966-12-30	0.885166	0.896434	0.882662	0.886418	0.169181	1517500
1967-01-03	0.891426	0.915214	0.891426	0.891426	0.170137	2885300
1967-01-04	0.891426	0.896434	0.886418	0.89393	0.170615	1906900
1967-01-05	0.89393	0.90019	0.88767	0.892678	0.170376	1677300
1967-01-06	0.892678	0.895182	0.876402	0.88141	0.168225	2565800
1967-01-09	0.878906	0.878906	0.858874	0.863882	0.16488	5291500
1967-01-10	0.863882	0.867638	0.847606	0.858874	0.163924	2845400
1967-01-11	0.858874	0.87515	0.847606	0.863882	0.16488	3095000
1967-01-12	0.863882	0.891426	0.86263	0.867638	0.165597	2965200
1967-01-13	0.867638	0.87515	0.858874	0.871394	0.166314	1986800
1967-01-16	0.872646	0.885166	0.872646	0.87515	0.167031	3035100
1967-01-17	0.87515	0.888922	0.872646	0.888922	0.169659	2266300
1967-01-18	0.888922	0.89393	0.882662	0.888922	0.169659	3903700
1967-01-19	0.888922	0.895182	0.886418	0.88767	0.16942	2416100
1967-01-20	0.88767	0.892678	0.882662	0.888922	0.169659	3015100
1967-01-23	0.888922	0.901442	0.885166	0.888922	0.169659	2615800
1967-01-24	0.88767	0.88767	0.872646	0.876402	0.16727	2865400
1967-01-25	0.880158	0.89393	0.880158	0.88767	0.16942	3354600
1967-01-26	0.88767	0.916466	0.885166	0.888922	0.169659	2875300
1967-01-27	0.888922	0.892678	0.883914	0.888922	0.169659	1747200
1967-01-30	0.888922	0.890174	0.882662	0.882662	0.168464	3015100
1967-01-31	0.882662	0.88767	0.880158	0.880158	0.167986	2815400
1967-02-01	0.880158	0.905198	0.880158	0.88141	0.168225	2965200
1967-02-02	0.88141	0.895182	0.88141	0.89393	0.170615	2046700
1967-02-03	0.895182	0.901442	0.895182	0.898938	0.171571	3124900
1967-02-06	0.898938	0.903946	0.895182	0.90019	0.17181	2695600
1967-02-07	0.90019	0.901442	0.89393	0.895182	0.170854	1487600
1967-02-08	0.895182	0.905198	0.892678	0.892678	0.170376	2535900
1967-02-09	0.892678	0.896434	0.871394	0.871394	0.166314	2925300
1967-02-10	0.871394	0.88767	0.867638	0.885166	0.168942	3474400
1967-02-13	0.885166	0.886418	0.871394	0.871394	0.166314	1637300
1967-02-14	0.871394	0.878906	0.86889	0.872646	0.166553	4183200
1967-02-15	0.872646	0.880158	0.870142	0.872646	0.166553	3194800
1967-02-16	0.872646	0.873898	0.85637	0.85637	0.163446	3783900
1967-02-17	0.85637	0.860126	0.848858	0.85011	0.162251	3923700
1967-02-20	0.846354	0.846354	0.83133	0.832582	0.158906	5421300
1967-02-21	0.832582	0.833834	0.826322	0.830078	0.158428	3254700
1967-02-23	0.830078	0.85637	0.830078	0.85637	0.163446	3783900
1967-02-24	0.85637	0.870142	0.852614	0.861378	0.164402	2595800
1967-02-27	0.861378	0.87515	0.848858	0.860126	0.164163	2935200
1967-02-28	0.860126	0.871394	0.852614	0.863882	0.16488	2476000
1967-03-01	0.863882	0.871394	0.852614	0.866386	0.165358	3604200
1967-03-02	0.866386	0.883914	0.863882	0.878906	0.167747	3444400
1967-03-03	0.878906	0.883914	0.86889	0.88141	0.168225	2486000
1967-03-06	0.88141	0.895182	0.873898	0.873898	0.166792	2755500
1967-03-07	0.873898	0.880158	0.861378	0.873898	0.168043	2066600
1967-03-08	0.88141	0.89393	0.88141	0.888922	0.170933	2096600
1967-03-09	0.888922	0.905198	0.88141	0.905198	0.174062	5471200
1967-03-10	0.905198	0.92523	0.903946	0.90645	0.174303	5501100
1967-03-13	0.90645	0.913962	0.902694	0.905198	0.174062	2655700
1967-03-14	0.905198	0.91271	0.891426	0.91271	0.175507	2146500
1967-03-15	0.915214	0.928986	0.915214	0.92523	0.177914	2875300
1967-03-16	0.92523	0.94401	0.923978	0.942758	0.181285	3604200
1967-03-17	0.942758	0.942758	0.923978	0.93149	0.179118	1857000
1967-03-20	0.926482	0.926482	0.91271	0.922726	0.177433	3474400
1967-03-21	0.922726	0.922726	0.892678	0.89393	0.171896	2076600
1967-03-22	0.89393	0.896434	0.886418	0.891426	0.171414	3095000
1967-03-23	0.890174	0.890174	0.873898	0.88141	0.169488	3684000
1967-03-27	0.877654	0.877654	0.866386	0.870142	0.167321	2625700
1967-03-28	0.870142	0.87515	0.860126	0.86889	0.167081	4802300
1967-03-29	0.866386	0.866386	0.853866	0.857622	0.164914	3075000
1967-03-30	0.857622	0.861378	0.852614	0.855118	0.164432	2735600
1967-03-31	0.853866	0.853866	0.846354	0.85011	0.163469	5031900
1967-04-03	0.85011	0.853866	0.838842	0.84385	0.162266	2715600
1967-04-04	0.84385	0.85011	0.838842	0.85011	0.163469	3095000
1967-04-05	0.85011	0.865134	0.85011	0.860126	0.165395	3005100
1967-04-06	0.861378	0.873898	0.861378	0.863882	0.166117	3614200
1967-04-07	0.863882	0.870142	0.85637	0.860126	0.165395	2176500
1967-04-10	0.855118	0.855118	0.845102	0.846354	0.162747	3065000
1967-04-11	0.847606	0.863882	0.847606	0.85637	0.164673	2525900
1967-04-12	0.85637	0.857622	0.846354	0.851362	0.16371	2436000
1967-04-13	0.851362	0.882662	0.848858	0.873898	0.168043	5341400
1967-04-14	0.873898	0.905198	0.872646	0.903946	0.173821	5880500
1967-04-17	0.903946	0.93149	0.897686	0.921474	0.177192	4003500
1967-04-18	0.921474	0.928986	0.915214	0.923978	0.177673	5101800
1967-04-19	0.923978	0.927734	0.91271	0.915214	0.175988	2565800
1967-04-20	0.917718	0.933994	0.917718	0.93149	0.179118	4103400
1967-04-21	0.93149	0.95027	0.93149	0.95027	0.182729	4712400
1967-04-24	0.95027	0.951522	0.94401	0.95027	0.182729	4243200
1967-04-25	0.941506	0.941506	0.928986	0.939002	0.180562	2845400
1967-04-26	0.939002	0.941506	0.932742	0.940254	0.180803	4392900
1967-04-27	0.940254	0.945262	0.93775	0.945262	0.181766	1687200
1967-04-28	0.947766	0.951522	0.947766	0.95027	0.182729	3134900
1967-05-01	0.95027	0.951522	0.942758	0.946514	0.182007	2206400
1967-05-02	0.94401	0.94401	0.930238	0.93149	0.179118	3035100
1967-05-03	0.93149	0.933994	0.923978	0.93149	0.179118	2246400
1967-05-04	0.928986	0.928986	0.916466	0.923978	0.177673	2785500
1967-05-05	0.923978	0.93149	0.917718	0.926482	0.178155	2635700
1967-05-08	0.926482	0.927734	0.917718	0.920222	0.176951	1597400
1967-05-09	0.920222	0.933994	0.91271	0.91271	0.175507	3284700
1967-05-10	0.91271	0.921474	0.903946	0.91271	0.175507	2985200
1967-05-11	0.915214	0.930238	0.915214	0.930238	0.178877	1777100
1967-05-12	0.927734	0.927734	0.91271	0.91271	0.175507	3993600
1967-05-15	0.91271	0.915214	0.896434	0.897686	0.172618	4662500
1967-05-16	0.897686	0.903946	0.896434	0.901442	0.17334	1697200
1967-05-17	0.901442	0.905198	0.891426	0.892678	0.171655	2605800
1967-05-18	0.892678	0.90019	0.88767	0.896434	0.172377	1847000
1967-05-19	0.896434	0.90019	0.892678	0.896434	0.172377	1657300
1967-05-22	0.895182	0.895182	0.87515	0.892678	0.171655	2885300
1967-05-23	0.892678	0.892678	0.88141	0.891426	0.171414	3724000
1967-05-24	0.888922	0.888922	0.86263	0.871394	0.167562	2196400
1967-05-25	0.871394	0.88141	0.870142	0.876402	0.168525	1477600
1967-05-26	0.876402	0.885166	0.873898	0.883914	0.169969	1228000
1967-05-29	0.88141	0.88141	0.863882	0.870142	0.167321	1397700
1967-05-31	0.867638	0.867638	0.85637	0.861378	0.165636	1297900
1967-06-01	0.861378	0.87515	0.855118	0.858874	0.165154	2825400
1967-06-02	0.858874	0.866386	0.847606	0.851362	0.16371	2236400
1967-06-05	0.851362	0.855118	0.838842	0.842598	0.162025	2785500
1967-06-06	0.842598	0.857622	0.842598	0.853866	0.16547	4063400
1967-06-07	0.853866	0.871394	0.845102	0.853866	0.16547	4233200
1967-06-08	0.853866	0.858874	0.842598	0.858874	0.16644	2326200
1967-06-09	0.858874	0.863882	0.853866	0.857622	0.166198	1597400
1967-06-12	0.857622	0.882662	0.85637	0.87515	0.169594	1707200
1967-06-13	0.876402	0.911458	0.876402	0.908954	0.176145	3883700
1967-06-14	0.908954	0.916466	0.883914	0.888922	0.172263	2356200
1967-06-15	0.888922	0.895182	0.876402	0.88141	0.170808	1677300
1967-06-16	0.882662	0.901442	0.882662	0.891426	0.172749	1467600
1967-06-19	0.891426	0.891426	0.882662	0.885166	0.171536	1637300
1967-06-20	0.885166	0.885166	0.870142	0.873898	0.169352	2176500
1967-06-21	0.873898	0.873898	0.853866	0.855118	0.165713	1916900
1967-06-22	0.858874	0.86889	0.858874	0.867638	0.168139	1807100
1967-06-23	0.88767	0.896434	0.88767	0.896434	0.173719	2825400
1967-06-26	0.896434	0.90645	0.863882	0.866386	0.167896	2166500
1967-06-27	0.870142	0.89393	0.870142	0.891426	0.172749	1986800
1967-06-28	0.891426	0.892678	0.876402	0.878906	0.170322	2605800
1967-06-29	0.878906	0.880158	0.863882	0.867638	0.168139	3334600
1967-06-30	0.867638	0.878906	0.866386	0.870142	0.168624	1517500
1967-07-03	0.870142	0.873898	0.866386	0.86889	0.168381	1397700
1967-07-05	0.86889	0.876402	0.867638	0.870142	0.168624	3773900
1967-07-06	0.870142	0.872646	0.865134	0.870142	0.168624	2476000
1967-07-07	0.870142	0.873898	0.860126	0.863882	0.167411	2695600
1967-07-10	0.863882	0.873898	0.858874	0.858874	0.16644	2745600
1967-07-11	0.861378	0.88141	0.861378	0.878906	0.170322	2595800
1967-07-12	0.883914	0.896434	0.883914	0.89393	0.173234	1847000
1967-07-13	0.902694	0.911458	0.902694	0.90645	0.17566	2036700
1967-07-14	0.932742	0.974059	0.932742	0.974059	0.188762	7777500
1967-07-17	0.974059	0.990335	0.966546	0.972807	0.188519	5031900
1967-07-18	0.972807	1.02539	0.970302	1.01913	0.197496	7008700
1967-07-19	1.00661	1.00661	0.995343	0.996595	0.193129	4432800
1967-07-20	0.996595	1.02414	0.986579	1.02414	0.198467	3304700
1967-07-21	1.03541	1.0592	1.03541	1.04918	0.203319	4982000
1967-07-24	1.04292	1.04292	1.02164	1.03415	0.200408	3105000
1967-07-25	1.03415	1.03791	1.01537	1.02664	0.198952	3284700
1967-07-26	1.02664	1.03415	1.02539	1.03165	0.200242	1797100
1967-07-27	1.03165	1.05794	1.02915	1.04793	0.203402	3634100
1967-07-28	1.05293	1.0642	1.05293	1.06295	0.206318	3823800
1967-07-31	1.06546	1.08924	1.06546	1.08173	0.209963	2985200
1967-08-01	1.08173	1.08674	1.07672	1.08549	0.210692	2296300
1967-08-02	1.08549	1.0955	1.08173	1.08173	0.209963	2815400
1967-08-03	1.07923	1.07923	1.0642	1.07171	0.208019	3783900
1967-08-04	1.07171	1.07672	1.07046	1.07171	0.208019	1687200
1967-08-07	1.07171	1.07422	1.06671	1.06921	0.207533	1597400
1967-08-08	1.06921	1.07171	1.06671	1.07171	0.208019	1587400
1967-08-09	1.07171	1.07547	1.06921	1.07297	0.208262	1387700
1967-08-10	1.07297	1.07422	1.06921	1.07046	0.207776	1926900
1967-08-11	1.07046	1.07171	1.04668	1.05168	0.204131	3384500
1967-08-14	1.05043	1.05043	1.01412	1.03415	0.200729	2426100
1967-08-15	1.03415	1.04042	1.0279	1.03415	0.200729	2376100
1967-08-16	1.03415	1.03916	1.0279	1.03541	0.200971	1437600
1967-08-17	1.04167	1.05544	1.04167	1.05544	0.20486	1896900
1967-08-18	1.05544	1.06921	1.05293	1.06045	0.205832	1447600
1967-08-21	1.06045	1.06546	1.0592	1.06295	0.206318	1637300
1967-08-22	1.06295	1.07547	1.06295	1.06546	0.206804	2386100
1967-08-23	1.0642	1.0642	1.05794	1.0642	0.206561	1387700
1967-08-24	1.06671	1.07672	1.06671	1.07672	0.208991	1777100
1967-08-25	1.07672	1.08424	1.07171	1.08424	0.210449	3184800
1967-08-28	1.08424	1.10427	1.08173	1.0955	0.212636	4372900
1967-08-29	1.09425	1.09425	1.07923	1.07923	0.209477	1397700
1967-08-30	1.07923	1.09801	1.07422	1.09675	0.212879	1517500
1967-08-31	1.09675	1.10677	1.09175	1.09425	0.212393	4532700
1967-09-01	1.093	1.093	1.08424	1.08549	0.210692	1367800
1967-09-05	1.08549	1.09049	1.08173	1.08298	0.210206	1038300
1967-09-06	1.08298	1.08674	1.07171	1.08298	0.210206	1647300
1967-09-07	1.08298	1.10552	1.08298	1.10552	0.21458	2006700
1967-09-08	1.10677	1.13056	1.10677	1.12305	0.217983	5211600
1967-09-11	1.12555	1.14057	1.12555	1.13181	0.219683	2106600
1967-09-12	1.13181	1.13431	1.11679	1.11679	0.216767	1038300
1967-09-13	1.11929	1.13056	1.11929	1.11929	0.217253	1198000
1967-09-14	1.11929	1.13557	1.11929	1.12054	0.217496	1367800
1967-09-15	1.12054	1.14183	1.11804	1.14057	0.221385	1048300
1967-09-18	1.14057	1.15685	1.13807	1.1556	0.224301	1847000
1967-09-19	1.15435	1.15435	1.14183	1.15059	0.223329	2855400
1967-09-20	1.15059	1.15059	1.13932	1.14057	0.221385	1238000
1967-09-21	1.14057	1.14558	1.12806	1.12806	0.218954	1767100
1967-09-22	1.12806	1.14057	1.12806	1.14057	0.221385	1397700
1967-09-25	1.14057	1.14308	1.12806	1.12806	0.218954	1028300
1967-09-26	1.12806	1.13682	1.09175	1.09675	0.212879	1717200
1967-09-27	1.09926	1.1243	1.09926	1.11679	0.216767	1307900
1967-09-28	1.11929	1.12931	1.11929	1.12054	0.217496	1297900
1967-09-29	1.1218	1.13181	1.1218	1.12305	0.217983	1128100
1967-10-02	1.12305	1.12806	1.12054	1.12305	0.217983	1108200
1967-10-03	1.12305	1.15685	1.1218	1.15309	0.223815	2725600
1967-10-04	1.15309	1.16061	1.14684	1.15059	0.223329	2206400
1967-10-05	1.15059	1.15059	1.13932	1.14308	0.221871	1158100
1967-10-06	1.14057	1.14057	1.12931	1.12931	0.219197	1018300
1967-10-09	1.12931	1.12931	1.10427	1.11553	0.216524	1727200
1967-10-10	1.11553	1.12054	1.10427	1.10427	0.214337	1847000
1967-10-11	1.10427	1.10928	1.09926	1.09926	0.213365	758700
1967-10-12	1.09801	1.09801	1.07046	1.07046	0.207776	1188000
1967-10-13	1.07046	1.09175	1.05669	1.08799	0.211178	2436000
1967-10-16	1.08674	1.08674	1.06295	1.06921	0.207533	1457600
1967-10-17	1.06921	1.08674	1.06921	1.08674	0.210935	1727200
1967-10-18	1.08674	1.09049	1.06796	1.09049	0.211664	1637300
1967-10-19	1.09049	1.10677	1.07797	1.07797	0.209234	1367800
1967-10-20	1.07797	1.08048	1.07171	1.07422	0.208505	1088200
1967-10-23	1.07422	1.08048	1.0592	1.07797	0.209234	1497600
1967-10-24	1.07797	1.09425	1.07672	1.08298	0.210206	1867000
1967-10-25	1.08298	1.08799	1.0642	1.08424	0.210449	3744000
1967-10-26	1.08799	1.10677	1.08799	1.10427	0.214337	3075000
1967-10-27	1.10427	1.10677	1.093	1.09425	0.212393	2416100
1967-10-30	1.09425	1.09675	1.08048	1.08424	0.210449	1138100
1967-10-31	1.07672	1.07672	1.0617	1.0617	0.206075	1607400
1967-11-01	1.05794	1.05794	1.00411	1.00661	0.195382	3993600
1967-11-02	1.00661	1.02664	1.00536	1.00536	0.195139	3494400
1967-11-03	1.00536	1.01663	1.0016	1.0016	0.19441	1617400
1967-11-06	1.0016	1.01162	0.991587	1.00911	0.195868	2715600
1967-11-08	1.00911	1.03666	1.00035	1.00035	0.194167	2545900
1967-11-09	1.00035	1.02164	0.999099	1.01913	0.197812	1876900
1967-11-10	1.01913	1.03165	1.01913	1.0279	0.199513	2545900
1967-11-13	1.0279	1.03791	1.00661	1.00911	0.195868	1906900
1967-11-14	1.00911	1.01162	0.981571	0.986579	0.191494	2535900
1967-11-15	0.986579	0.991587	0.975311	0.991587	0.192466	1916900
1967-11-16	0.994091	1.0304	0.994091	1.0304	0.199999	3384500
1967-11-17	1.0304	1.0304	1.01287	1.01663	0.197326	2166500
1967-11-20	1.01537	1.01537	0.985327	1.00911	0.195868	2695600
1967-11-21	1.01412	1.04167	1.01412	1.04167	0.202187	2725600
1967-11-22	1.04167	1.05168	1.03541	1.04918	0.203645	2226400
1967-11-24	1.04918	1.04918	1.02289	1.04167	0.202187	3015100
1967-11-27	1.04542	1.06045	1.04542	1.04793	0.203402	2685600
1967-11-28	1.04793	1.0617	1.04542	1.0617	0.206075	2715600
1967-11-29	1.0642	1.08173	1.0642	1.07171	0.208019	2016700
1967-11-30	1.07046	1.07046	1.04292	1.04292	0.20243	1737200
1967-12-01	1.04292	1.04542	1.03415	1.04042	0.201944	1367800
1967-12-04	1.04042	1.04042	1.02414	1.03791	0.201457	4193200
1967-12-05	1.03791	1.04918	1.0329	1.03916	0.202974	1427700
1967-12-06	1.03916	1.04668	1.03666	1.04167	0.203463	1617400
1967-12-07	1.04167	1.04417	1.03165	1.03415	0.201996	2086600
1967-12-08	1.03165	1.03165	1.0016	1.00536	0.196371	4722400
1967-12-11	1.00536	1.01287	0.984075	0.986579	0.192703	2236400
1967-12-12	0.986579	0.990335	0.966546	0.970302	0.189524	2535900
1967-12-13	0.970302	0.984075	0.96905	0.984075	0.192214	2825400
1967-12-14	0.984075	0.991587	0.976563	0.976563	0.190746	3504300
1967-12-15	0.976563	0.979066	0.960286	0.964042	0.188301	4073400
1967-12-18	0.964042	0.970302	0.951522	0.960286	0.187567	4922100
1967-12-19	0.960286	0.961538	0.949018	0.95653	0.186834	3384500
1967-12-20	0.95653	0.960286	0.951522	0.959034	0.187323	3584200
1967-12-21	0.959034	0.961538	0.95653	0.960286	0.187567	2436000
1967-12-22	0.960286	0.960286	0.952774	0.955278	0.186589	2695600
1967-12-26	0.955278	0.959034	0.949018	0.951522	0.185855	2535900
1967-12-27	0.951522	0.95653	0.923978	0.928986	0.181454	4173300
1967-12-28	0.928986	0.93775	0.927734	0.936498	0.182921	3714000
1967-12-29	0.951522	0.961538	0.951522	0.961538	0.187812	5461200
1968-01-02	0.961538	0.961538	0.952774	0.957782	0.187078	1587400
1968-01-03	0.957782	0.980318	0.95653	0.960286	0.187567	2426100
1968-01-04	0.960286	0.964042	0.947766	0.951522	0.185855	2695600
1968-01-05	0.954026	0.966546	0.954026	0.961538	0.187812	1707200
1968-01-08	0.966546	0.986579	0.966546	0.981571	0.191724	1996800
1968-01-09	0.989083	1.0016	0.989083	0.991587	0.193681	2476000
1968-01-10	0.991587	0.999099	0.985327	0.990335	0.193436	1916900
1968-01-11	0.990335	0.997847	0.974059	0.974059	0.190257	2036700
1968-01-12	0.972807	0.972807	0.947766	0.955278	0.186589	2216400
1968-01-15	0.955278	0.957782	0.942758	0.955278	0.186589	2386100
1968-01-16	0.955278	0.959034	0.939002	0.94401	0.184388	1717200
1968-01-17	0.940254	0.940254	0.930238	0.93775	0.183165	3504300
1968-01-18	0.93775	0.951522	0.930238	0.93149	0.181943	2825400
1968-01-19	0.93149	0.951522	0.93149	0.935246	0.182676	2965200
1968-01-22	0.935246	0.936498	0.926482	0.927734	0.181209	2456000
1968-01-23	0.927734	0.93149	0.916466	0.91897	0.179497	2965200
1968-01-24	0.91897	0.92523	0.916466	0.923978	0.180475	1517500
1968-01-25	0.923978	0.923978	0.907702	0.911458	0.17803	3224800
1968-01-26	0.911458	0.91897	0.907702	0.910206	0.177785	1886900
1968-01-29	0.910206	0.915214	0.907702	0.911458	0.17803	1647300
1968-01-30	0.911458	0.91271	0.898938	0.898938	0.175584	2256300
1968-01-31	0.896434	0.896434	0.873898	0.880158	0.171916	3304700
1968-02-01	0.880158	0.898938	0.877654	0.895182	0.174851	2236400
1968-02-02	0.898938	0.915214	0.898938	0.910206	0.177785	2006700
1968-02-05	0.910206	0.910206	0.891426	0.895182	0.174851	1257900
1968-02-06	0.898938	0.905198	0.898938	0.901442	0.176074	1956800
1968-02-07	0.90019	0.90019	0.890174	0.897686	0.17534	2096600
1968-02-08	0.897686	0.901442	0.886418	0.886418	0.173139	2186400
1968-02-09	0.886418	0.891426	0.872646	0.878906	0.171672	3704000
1968-02-13	0.878906	0.88141	0.871394	0.871394	0.170204	2466000
1968-02-14	0.871394	0.885166	0.866386	0.88141	0.172161	2815400
1968-02-15	0.88141	0.883914	0.877654	0.880158	0.171916	2196400
1968-02-16	0.880158	0.883914	0.871394	0.878906	0.171672	2406100
1968-02-19	0.878906	0.878906	0.866386	0.867638	0.169471	1886900
1968-02-20	0.867638	0.878906	0.866386	0.873898	0.170694	1867000
1968-02-21	0.873898	0.88141	0.871394	0.878906	0.171672	2925300
1968-02-23	0.878906	0.898938	0.877654	0.88141	0.172161	5071800
1968-02-26	0.880158	0.880158	0.86263	0.86889	0.169715	2126500
1968-02-27	0.86889	0.878906	0.861378	0.878906	0.171672	2505900
1968-02-28	0.878906	0.883914	0.86889	0.871394	0.170204	2595800
1968-02-29	0.871394	0.876402	0.86889	0.870142	0.171239	2276300
1968-03-01	0.871394	0.877654	0.871394	0.873898	0.171978	1277900
1968-03-04	0.873898	0.873898	0.848858	0.848858	0.16705	3214800
1968-03-05	0.852614	0.866386	0.852614	0.861378	0.169514	2106600
1968-03-06	0.86263	0.876402	0.86263	0.876402	0.172471	2875300
1968-03-07	0.876402	0.880158	0.863882	0.872646	0.171732	1807100
1968-03-08	0.872646	0.876402	0.865134	0.867638	0.170746	1867000
1968-03-11	0.871394	0.886418	0.871394	0.88141	0.173457	1747200
1968-03-12	0.88141	0.886418	0.871394	0.882662	0.173703	1876900
1968-03-13	0.882662	0.885166	0.87515	0.877654	0.172717	1996800
1968-03-14	0.876402	0.876402	0.866386	0.867638	0.170746	1687200
1968-03-15	0.867638	0.896434	0.867638	0.885166	0.174196	1946800
1968-03-18	0.885166	0.901442	0.873898	0.876402	0.172471	2985200
1968-03-19	0.876402	0.876402	0.86889	0.86889	0.170993	2685600
1968-03-20	0.86889	0.87515	0.866386	0.87515	0.172225	1248000
1968-03-21	0.87515	0.877654	0.870142	0.870142	0.171239	1587400
1968-03-22	0.870142	0.876402	0.861378	0.865134	0.170254	2226400
1968-03-25	0.860126	0.860126	0.851362	0.857622	0.168775	2166500
1968-03-26	0.857622	0.858874	0.852614	0.853866	0.168036	1697200
1968-03-27	0.860126	0.867638	0.860126	0.861378	0.169514	1737200
1968-03-28	0.861378	0.863882	0.852614	0.85637	0.168529	2086600
1968-03-29	0.85637	0.866386	0.852614	0.865134	0.170254	2116600
1968-04-01	0.878906	0.901442	0.878906	0.898938	0.176906	4313000
1968-04-02	0.898938	0.898938	0.885166	0.891426	0.175428	2775500
1968-04-03	0.891426	0.90645	0.891426	0.897686	0.17666	4882100
1968-04-04	0.897686	0.90645	0.892678	0.901442	0.177399	2615800
1968-04-05	0.901442	0.907702	0.891426	0.89393	0.17592	2426100
1968-04-08	0.89393	0.903946	0.89393	0.901442	0.177399	1467600
1968-04-10	0.916466	0.93149	0.916466	0.917718	0.180602	6070200
1968-04-11	0.917718	0.930238	0.911458	0.927734	0.182573	3364600
1968-04-15	0.922726	0.922726	0.908954	0.911458	0.17937	4053500
1968-04-16	0.911458	0.933994	0.905198	0.933994	0.183805	7348200
1968-04-17	0.933994	0.939002	0.926482	0.939002	0.18479	2056700
1968-04-18	0.939002	0.957782	0.936498	0.946514	0.186269	2246400
1968-04-19	0.946514	0.949018	0.927734	0.93775	0.184544	2865400
1968-04-22	0.927734	0.927734	0.913962	0.917718	0.180602	2675700
1968-04-23	0.917718	0.926482	0.917718	0.917718	0.180602	2256300
1968-04-24	0.922726	0.930238	0.922726	0.926482	0.182327	2176500
1968-04-25	0.928986	0.945262	0.928986	0.935246	0.184051	2206400
1968-04-26	0.935246	0.960286	0.935246	0.955278	0.187994	1647300
1968-04-29	0.955278	0.961538	0.942758	0.961538	0.189226	1657300
1968-04-30	0.961538	0.967798	0.957782	0.960286	0.188979	1317800
1968-05-01	0.960286	0.961538	0.932742	0.93775	0.184544	3045100
1968-05-02	0.93775	0.955278	0.933994	0.952774	0.187501	1577400
1968-05-03	0.952774	0.979066	0.94401	0.946514	0.186269	3823800
1968-05-06	0.941506	0.941506	0.933994	0.93775	0.184544	1447600
1968-05-07	0.93775	0.93775	0.922726	0.926482	0.182327	2216400
1968-05-08	0.926482	0.928986	0.917718	0.921474	0.181341	1747200
1968-05-09	0.921474	0.921474	0.90645	0.915214	0.180109	2246400
1968-05-10	0.915214	0.923978	0.911458	0.916466	0.180356	2056700
1968-05-13	0.916466	0.91897	0.908954	0.913962	0.179863	2316200
1968-05-14	0.91271	0.91271	0.90019	0.90019	0.177152	3035100
1968-05-15	0.901442	0.911458	0.901442	0.908954	0.178877	3065000
1968-05-16	0.908954	0.93149	0.907702	0.923978	0.181834	1837000
1968-05-17	0.91897	0.91897	0.90645	0.910206	0.179123	1597400
1968-05-20	0.908954	0.908954	0.896434	0.896434	0.176413	3384500
1968-05-21	0.896434	0.901442	0.883914	0.888922	0.174935	4672500
1968-05-22	0.888922	0.891426	0.867638	0.86889	0.170993	3464400
1968-05-23	0.86889	0.876402	0.866386	0.870142	0.171239	3923700
1968-05-24	0.873898	0.885166	0.873898	0.883914	0.173949	5880500
1968-05-27	0.883914	0.886418	0.873898	0.873898	0.171978	2476000
1968-05-28	0.87515	0.886418	0.87515	0.878906	0.172964	3913700
1968-05-29	0.878906	0.883914	0.86889	0.88141	0.174751	2845400
1968-05-31	0.882662	0.901442	0.882662	0.882662	0.174999	3075000
1968-06-03	0.888922	0.903946	0.888922	0.903946	0.179219	1867000
1968-06-04	0.903946	0.910206	0.897686	0.902694	0.178971	3773900
1968-06-05	0.902694	0.916466	0.89393	0.89393	0.177233	5201600
1968-06-06	0.89393	0.903946	0.88767	0.890174	0.176489	7148500
1968-06-07	0.890174	0.901442	0.88141	0.890174	0.176489	4303100
1968-06-10	0.890174	0.902694	0.88767	0.88767	0.175992	3164900
1968-06-11	0.88767	0.895182	0.88141	0.883914	0.175247	3244800
1968-06-13	0.888922	0.896434	0.888922	0.892678	0.176985	6299900
1968-06-14	0.892678	0.895182	0.886418	0.890174	0.176489	3194800
1968-06-17	0.890174	0.89393	0.877654	0.880158	0.174503	2705600
1968-06-18	0.880158	0.886418	0.866386	0.86889	0.172269	3833800
1968-06-20	0.873898	0.90019	0.873898	0.878906	0.174255	5181600
1968-06-21	0.878906	0.885166	0.86889	0.873898	0.173262	6050300
1968-06-24	0.873898	0.873898	0.866386	0.870142	0.172517	3354600
1968-06-25	0.870142	0.870142	0.861378	0.863882	0.171276	5571000
1968-06-27	0.863882	0.870142	0.858874	0.863882	0.171276	5461200
1968-06-28	0.863882	0.865134	0.858874	0.863882	0.171276	3434400
1968-07-01	0.863882	0.863882	0.85637	0.857622	0.170035	2645700
1968-07-02	0.857622	0.860126	0.853866	0.85637	0.169786	7897300
1968-07-03	0.85637	0.86263	0.852614	0.85637	0.169786	4432800
1968-07-08	0.85637	0.872646	0.85637	0.86889	0.172269	5341400
1968-07-09	0.86889	0.870142	0.86263	0.870142	0.172517	4742400
1968-07-11	0.870142	0.888922	0.86889	0.87515	0.17351	12010700
1968-07-12	0.871394	0.871394	0.861378	0.861378	0.170779	5960400
1968-07-15	0.861378	0.870142	0.85637	0.860126	0.170531	4263100
1968-07-16	0.860126	0.865134	0.85637	0.860126	0.170531	3783900
1968-07-18	0.860126	0.86263	0.852614	0.855118	0.169538	5710800
1968-07-19	0.855118	0.861378	0.846354	0.857622	0.170035	4682400
1968-07-22	0.857622	0.858874	0.838842	0.838842	0.166311	3873700
1968-07-23	0.838842	0.841346	0.833834	0.83759	0.166063	4752300
1968-07-25	0.83759	0.846354	0.83133	0.835086	0.165567	6549500
1968-07-26	0.835086	0.845102	0.832582	0.838842	0.166311	3184800
1968-07-29	0.838842	0.846354	0.838842	0.840094	0.16656	4762300
1968-07-30	0.840094	0.845102	0.83759	0.845102	0.167552	2605800
1968-08-01	0.845102	0.845102	0.835086	0.835086	0.165567	4752300
1968-08-02	0.835086	0.840094	0.827574	0.832582	0.16507	2975200
1968-08-05	0.835086	0.846354	0.835086	0.84385	0.167304	2176500
1968-08-06	0.84385	0.845102	0.83133	0.836338	0.165815	2436000
1968-08-08	0.836338	0.836338	0.803786	0.808794	0.160354	6749100
1968-08-09	0.808794	0.821314	0.80629	0.816306	0.161843	4323000
1968-08-12	0.816306	0.821314	0.811298	0.821314	0.162836	3105000
1968-08-13	0.821314	0.828826	0.820062	0.820062	0.162588	2316200
1968-08-15	0.820062	0.823818	0.815054	0.816306	0.161843	3514300
1968-08-16	0.816306	0.822566	0.815054	0.822566	0.163084	3704000
1968-08-19	0.822566	0.83133	0.821314	0.828826	0.164325	3055100
1968-08-20	0.828826	0.830078	0.821314	0.823818	0.163333	2426100
1968-08-22	0.823818	0.832582	0.822566	0.830078	0.164574	5341400
1968-08-23	0.830078	0.836338	0.828826	0.833834	0.165318	2515900
1968-08-26	0.833834	0.83759	0.832582	0.833834	0.165318	1517500
1968-08-27	0.833834	0.848858	0.832582	0.848858	0.168297	2535900
1968-08-29	0.848858	0.855118	0.841346	0.847606	0.168049	4073400
1968-08-30	0.847606	0.847606	0.838842	0.842598	0.167056	3075000
1968-09-03	0.842598	0.847606	0.836338	0.840094	0.16656	2486000
1968-09-04	0.840094	0.842598	0.828826	0.835086	0.165567	3684000
1968-09-05	0.836338	0.847606	0.836338	0.845102	0.167552	3594200
1968-09-06	0.848858	0.861378	0.848858	0.852614	0.169042	3454400
1968-09-09	0.85637	0.88141	0.85637	0.866386	0.171772	4263100
1968-09-10	0.866386	0.873898	0.863882	0.871394	0.172765	2266300
1968-09-12	0.871394	0.876402	0.855118	0.861378	0.170779	5890500
1968-09-13	0.861378	0.866386	0.85637	0.863882	0.171276	2515900
1968-09-16	0.863882	0.873898	0.857622	0.873898	0.173262	2645700
1968-09-17	0.873898	0.89393	0.870142	0.888922	0.17624	5770700
1968-09-19	0.888922	0.888922	0.867638	0.86889	0.172269	3344600
1968-09-20	0.86889	0.86889	0.861378	0.86263	0.171028	2456000
1968-09-23	0.86263	0.867638	0.853866	0.85637	0.169786	2925300
1968-09-24	0.85637	0.865134	0.852614	0.86263	0.171028	6309800
1968-09-26	0.86263	0.863882	0.851362	0.853866	0.16929	3424500
1968-09-27	0.853866	0.863882	0.853866	0.857622	0.170035	2505900
1968-09-30	0.857622	0.861378	0.846354	0.853866	0.16929	4163300
1968-10-01	0.853866	0.857622	0.851362	0.853866	0.16929	3354600
1968-10-03	0.85637	0.867638	0.85637	0.867638	0.172021	8406500
1968-10-04	0.87515	0.89393	0.87515	0.891426	0.176737	3744000
1968-10-07	0.891426	0.908954	0.888922	0.90645	0.179716	3863800
1968-10-08	0.90645	0.915214	0.901442	0.907702	0.179964	6459600
1968-10-10	0.896434	0.896434	0.87515	0.886418	0.175744	5131700
1968-10-11	0.886418	0.891426	0.876402	0.88767	0.175992	3065000
1968-10-14	0.88767	0.913962	0.88767	0.903946	0.179219	6369700
1968-10-15	0.913962	0.932742	0.913962	0.923978	0.183191	5720800
1968-10-17	0.945262	0.96905	0.945262	0.945262	0.18741	12809400
1968-10-18	0.954026	0.981571	0.954026	0.967798	0.191878	6030300
1968-10-21	0.967798	0.981571	0.95027	0.979066	0.194113	5800700
1968-10-22	0.977814	0.977814	0.95653	0.95653	0.189645	3144900
1968-10-24	0.95653	0.966546	0.947766	0.966546	0.19163	7088600
1968-10-25	0.966546	0.966546	0.954026	0.960286	0.190389	4572600
1968-10-28	0.957782	0.957782	0.941506	0.941506	0.186666	3224800
1968-10-29	0.941506	0.949018	0.93149	0.93149	0.18468	3564200
1968-10-31	0.936498	0.954026	0.936498	0.951522	0.188652	6868900
1968-11-01	0.951522	0.959034	0.942758	0.942758	0.186914	6399700
1968-11-04	0.942758	0.945262	0.936498	0.945262	0.18741	3035100
1968-11-06	0.946514	0.959034	0.946514	0.949018	0.188155	4722400
1968-11-07	0.949018	0.960286	0.939002	0.955278	0.189396	2276300
1968-11-08	0.955278	0.961538	0.95027	0.955278	0.189396	2605800
1968-11-12	0.955278	0.959034	0.946514	0.949018	0.188155	2386100
1968-11-13	0.949018	0.95027	0.941506	0.947766	0.187907	3873700
1968-11-14	0.947766	0.961538	0.942758	0.959034	0.190141	3424500
1968-11-15	0.96279	0.981571	0.96279	0.96905	0.192127	3554300
1968-11-18	0.96905	0.975311	0.96279	0.964042	0.191134	2306300
1968-11-19	0.964042	0.964042	0.955278	0.961538	0.190638	2356200
1968-11-21	0.961538	0.979066	0.961538	0.975311	0.193368	3873700
1968-11-22	0.975311	0.981571	0.974059	0.980318	0.194361	2525900
1968-11-25	0.980318	0.995343	0.975311	0.992839	0.196843	4682400
1968-11-26	0.992839	1.00035	0.989083	0.999099	0.198084	4243200
1968-11-27	0.999099	1.00536	0.995343	0.995343	0.19734	4313000
1968-11-29	0.995343	0.999099	0.989083	0.997847	0.197836	1647300
1968-12-02	0.997847	0.999099	0.989083	0.991587	0.196595	1926900
1968-12-03	0.991587	0.992839	0.984075	0.989083	0.196098	2505900
1968-12-05	0.989083	0.994091	0.976563	0.986579	0.196898	4043500
1968-12-06	0.986579	0.991587	0.984075	0.984075	0.196398	2176500
1968-12-09	0.982823	0.982823	0.964042	0.96905	0.1934	3993600
1968-12-10	0.96905	0.96905	0.933994	0.933994	0.186403	2206400
1968-12-12	0.951522	0.961538	0.951522	0.95653	0.190901	4782300
1968-12-13	0.95653	0.970302	0.95653	0.966546	0.1929	3744000
1968-12-16	0.966546	0.972807	0.96279	0.96279	0.19215	2116600
1968-12-17	0.961538	0.961538	0.951522	0.957782	0.191151	2436000
1968-12-19	0.957782	0.974059	0.949018	0.974059	0.194399	3524300
1968-12-20	0.974059	0.980318	0.95653	0.957782	0.191151	3584200
1968-12-23	0.957782	0.961538	0.951522	0.955278	0.190651	2945200
1968-12-24	0.955278	0.959034	0.951522	0.952774	0.190151	1487600
1968-12-26	0.952774	0.96279	0.952774	0.955278	0.190651	1837000
1968-12-27	0.955278	0.955278	0.946514	0.946514	0.188902	2336200
1968-12-30	0.946514	0.95027	0.935246	0.936498	0.186903	1867000
1968-12-31	0.936498	0.940254	0.93149	0.940254	0.187653	3424500
1969-01-02	0.942758	0.951522	0.942758	0.95027	0.189652	2196400
1969-01-03	0.955278	0.964042	0.955278	0.959034	0.191401	2895300
1969-01-06	0.959034	0.959034	0.939002	0.945262	0.188652	2805500
1969-01-07	0.941506	0.941506	0.911458	0.92523	0.184654	4233200
1969-01-08	0.92523	0.930238	0.907702	0.921474	0.183905	3065000
1969-01-09	0.921474	0.93149	0.916466	0.920222	0.183655	3065000
1969-01-10	0.917718	0.917718	0.90645	0.90645	0.180906	2595800
1969-01-13	0.90645	0.91897	0.902694	0.913962	0.182405	1637300
1969-01-14	0.913962	0.923978	0.910206	0.923978	0.184404	2795500
1969-01-15	0.923978	0.927734	0.916466	0.916466	0.182905	3314600
1969-01-16	0.916466	0.92523	0.911458	0.913962	0.182405	2046700
1969-01-17	0.90645	0.90645	0.898938	0.905198	0.180656	4223200
1969-01-20	0.905198	0.905198	0.895182	0.896434	0.178907	2296300
1969-01-21	0.896434	0.907702	0.891426	0.90019	0.179657	2715600
1969-01-22	0.90019	0.910206	0.896434	0.90645	0.180906	3294700
1969-01-23	0.90645	0.917718	0.903946	0.917718	0.183155	3943600
1969-01-24	0.917718	0.923978	0.903946	0.907702	0.181156	3544300
1969-01-27	0.907702	0.908954	0.896434	0.907702	0.181156	3634100
1969-01-28	0.907702	0.913962	0.905198	0.908954	0.181406	2306300
1969-01-29	0.908954	0.916466	0.905198	0.910206	0.181656	2456000
1969-01-30	0.910206	0.916466	0.907702	0.913962	0.182405	2286300
1969-01-31	0.913962	0.928986	0.91271	0.928986	0.185404	2605800
1969-02-03	0.92523	0.92523	0.901442	0.905198	0.180656	2745600
1969-02-04	0.905198	0.910206	0.90019	0.905198	0.180656	12190400
1969-02-05	0.905198	0.910206	0.901442	0.90645	0.180906	2266300
1969-02-06	0.90645	0.917718	0.90645	0.908954	0.181406	3214800
1969-02-07	0.910206	0.921474	0.910206	0.920222	0.183655	2915300
1969-02-11	0.920222	0.923978	0.913962	0.915214	0.182655	3334600
1969-02-12	0.915214	0.920222	0.911458	0.91897	0.183405	1627300
1969-02-13	0.91897	0.930238	0.91897	0.930238	0.185654	2945200
1969-02-14	0.930238	0.930238	0.922726	0.927734	0.185154	2655700
1969-02-17	0.927734	0.930238	0.90645	0.908954	0.181406	2795500
1969-02-18	0.905198	0.905198	0.89393	0.901442	0.179907	2955200
1969-02-19	0.901442	0.902694	0.896434	0.896434	0.178907	1926900
1969-02-20	0.896434	0.897686	0.88141	0.888922	0.177408	3394500
1969-02-24	0.88767	0.88767	0.86889	0.86889	0.17341	4832200
1969-02-25	0.86889	0.886418	0.866386	0.870142	0.17366	4183200
1969-02-26	0.870142	0.876402	0.863882	0.86889	0.17341	2735600
1969-02-27	0.86889	0.86889	0.852614	0.866386	0.17291	2635700
1969-02-28	0.866386	0.872646	0.865134	0.866386	0.174219	2655700
1969-03-03	0.866386	0.871394	0.86263	0.871394	0.175226	2056700
1969-03-04	0.871394	0.873898	0.867638	0.871394	0.175226	3444400
1969-03-05	0.871394	0.88767	0.871394	0.886418	0.178247	3843800
1969-03-06	0.886418	0.88767	0.88141	0.88141	0.177241	3015100
1969-03-07	0.88141	0.88767	0.878906	0.883914	0.177744	1996800
1969-03-10	0.883914	0.905198	0.878906	0.897686	0.180513	2955200
1969-03-11	0.897686	0.90645	0.892678	0.892678	0.179506	2416100
1969-03-12	0.892678	0.901442	0.891426	0.897686	0.180513	1637300
1969-03-13	0.897686	0.897686	0.886418	0.888922	0.178751	1847000
1969-03-14	0.87515	0.87515	0.866386	0.871394	0.175226	2865400
1969-03-17	0.871394	0.873898	0.861378	0.872646	0.175478	2236400
1969-03-18	0.872646	0.880158	0.867638	0.867638	0.174471	1986800
1969-03-19	0.867638	0.876402	0.858874	0.87515	0.175982	3554300
1969-03-20	0.87515	0.901442	0.873898	0.901442	0.181269	5481200
1969-03-21	0.901442	0.901442	0.89393	0.895182	0.18001	1667300
1969-03-24	0.895182	0.898938	0.890174	0.890174	0.179003	2456000
1969-03-25	0.890174	0.90019	0.88141	0.896434	0.180262	5411300
1969-03-26	0.896434	0.901442	0.896434	0.901442	0.181269	3434400
1969-03-27	0.901442	0.926482	0.901442	0.926482	0.186304	6679200
1969-03-28	0.926482	0.93149	0.921474	0.923978	0.1858	3973600
1969-04-01	0.923978	0.928986	0.91897	0.928986	0.186808	4612600
1969-04-02	0.926482	0.926482	0.911458	0.913962	0.183786	3714000
1969-04-03	0.908954	0.908954	0.898938	0.905198	0.182024	2545900
1969-04-07	0.905198	0.913962	0.888922	0.908954	0.182779	3813800
1969-04-08	0.908954	0.913962	0.897686	0.90645	0.182276	2675700
1969-04-09	0.90645	0.911458	0.903946	0.907702	0.182528	1996800
1969-04-10	0.913962	0.921474	0.913962	0.91897	0.184794	2955200
1969-04-11	0.91897	0.920222	0.911458	0.917718	0.184542	2166500
1969-04-14	0.917718	0.91897	0.908954	0.913962	0.183786	2595800
1969-04-15	0.913962	0.920222	0.910206	0.920222	0.185045	1317800
1969-04-16	0.917718	0.917718	0.907702	0.908954	0.182779	2865400
1969-04-17	0.908954	0.913962	0.902694	0.907702	0.182528	1617400
1969-04-18	0.907702	0.915214	0.907702	0.911458	0.183283	1956800
1969-04-21	0.908954	0.908954	0.902694	0.90645	0.182276	2565800
1969-04-22	0.905198	0.905198	0.898938	0.898938	0.180765	2166500
1969-04-23	0.898938	0.905198	0.896434	0.898938	0.180765	2186400
1969-04-24	0.90019	0.922726	0.90019	0.922726	0.185549	3644100
1969-04-25	0.923978	0.935246	0.923978	0.927734	0.186556	3025100
1969-04-28	0.926482	0.926482	0.911458	0.926482	0.186304	2156500
1969-04-29	0.926482	0.95027	0.923978	0.95027	0.191088	4143300
1969-04-30	0.951522	0.979066	0.951522	0.979066	0.196878	6849000
1969-05-01	0.979066	0.981571	0.961538	0.961538	0.193354	4492800
1969-05-02	0.961538	0.979066	0.961538	0.977814	0.196626	3424500
1969-05-05	0.974059	0.974059	0.961538	0.970302	0.195116	2026700
1969-05-06	0.966546	0.966546	0.961538	0.966546	0.19436	1906900
1969-05-07	0.964042	0.964042	0.94401	0.957782	0.192598	3973600
1969-05-08	0.957782	0.961538	0.951522	0.957782	0.192598	4532700
1969-05-09	0.957782	0.970302	0.95653	0.96279	0.193605	3744000
1969-05-12	0.96279	0.964042	0.954026	0.964042	0.193857	3025100
1969-05-13	0.964042	0.967798	0.959034	0.964042	0.193857	3015100
1969-05-14	0.971554	0.984075	0.971554	0.976563	0.196374	4572600
1969-05-15	0.976563	0.980318	0.96279	0.966546	0.19436	1397700
1969-05-16	0.966546	0.971554	0.964042	0.96905	0.194864	1767100
1969-05-19	0.96905	0.972807	0.955278	0.955278	0.192095	3424500
1969-05-20	0.955278	0.955278	0.94401	0.951522	0.191339	2745600
1969-05-21	0.951522	0.95653	0.941506	0.952774	0.191591	2505900
1969-05-22	0.95653	0.971554	0.95653	0.961538	0.193354	3394500
1969-05-23	0.961538	0.966546	0.957782	0.965294	0.194109	1827000
1969-05-26	0.964042	0.964042	0.955278	0.955278	0.192095	958400
1969-05-27	0.955278	0.957782	0.95027	0.951522	0.191339	2126500
1969-05-28	0.951522	0.959034	0.936498	0.959034	0.19285	4842200
1969-05-29	0.95653	0.95653	0.941506	0.94401	0.189829	1427700
1969-06-02	0.941506	0.941506	0.928986	0.941506	0.189325	1158100
1969-06-03	0.941506	0.941506	0.93149	0.93149	0.187311	1867000
1969-06-04	0.93149	0.936498	0.93149	0.932742	0.187563	1248000
1969-06-05	0.932742	0.941506	0.926482	0.941506	0.190656	1986800
1969-06-06	0.940254	0.940254	0.923978	0.926482	0.187613	1946800
1969-06-09	0.926482	0.930238	0.913962	0.930238	0.188374	1976800
1969-06-10	0.930238	0.930238	0.917718	0.91897	0.186092	1527500
1969-06-11	0.915214	0.915214	0.903946	0.903946	0.18305	3763900
1969-06-12	0.903946	0.903946	0.896434	0.897686	0.181782	4462800
1969-06-13	0.897686	0.917718	0.896434	0.916466	0.185585	3204800
1969-06-16	0.916466	0.928986	0.907702	0.907702	0.18381	2935200
1969-06-17	0.907702	0.916466	0.897686	0.903946	0.18305	2795500
1969-06-18	0.911458	0.926482	0.911458	0.911458	0.184571	2735600
1969-06-19	0.911458	0.916466	0.901442	0.908954	0.184064	5820600
1969-06-20	0.908954	0.915214	0.905198	0.905198	0.183303	3514300
1969-06-23	0.905198	0.907702	0.891426	0.892678	0.180768	3973600
1969-06-24	0.892678	0.907702	0.888922	0.890174	0.180261	6968800
1969-06-25	0.890174	0.895182	0.886418	0.890174	0.180261	2785500
1969-06-26	0.890174	0.902694	0.885166	0.898938	0.182036	2296300
1969-06-27	0.898938	0.908954	0.89393	0.908954	0.184064	2905300
1969-06-30	0.908954	0.913962	0.901442	0.901442	0.182543	1757100
1969-07-01	0.901442	0.907702	0.897686	0.90645	0.183557	1677300
1969-07-02	0.90645	0.913962	0.905198	0.910206	0.184317	1427700
1969-07-03	0.910206	0.910206	0.898938	0.901442	0.182543	1667300
1969-07-07	0.901442	0.907702	0.890174	0.896434	0.181529	2276300
1969-07-08	0.886418	0.886418	0.873898	0.878906	0.177979	2745600
1969-07-09	0.876402	0.876402	0.86889	0.871394	0.176458	2875300
1969-07-10	0.86889	0.86889	0.846354	0.851362	0.172401	4842200
1969-07-11	0.851362	0.86889	0.851362	0.865134	0.17519	2456000
1969-07-14	0.865134	0.871394	0.852614	0.852614	0.172655	2156500
1969-07-15	0.852614	0.853866	0.845102	0.847606	0.171641	1807100
1969-07-16	0.852614	0.86889	0.852614	0.86263	0.174683	1797100
1969-07-17	0.866386	0.882662	0.866386	0.880158	0.178233	2525900
1969-07-18	0.873898	0.873898	0.853866	0.873898	0.176965	3214800
1969-07-22	0.873898	0.876402	0.860126	0.860126	0.174176	2675700
1969-07-23	0.860126	0.861378	0.848858	0.851362	0.172401	3953600
1969-07-24	0.851362	0.855118	0.846354	0.85011	0.172148	1847000
1969-07-25	0.85011	0.851362	0.841346	0.841346	0.170373	2176500
1969-07-28	0.841346	0.84385	0.836338	0.841346	0.170373	2605800
1969-07-29	0.84385	0.86889	0.84385	0.845102	0.171134	3644100
1969-07-30	0.845102	0.858874	0.833834	0.855118	0.173162	2865400
1969-07-31	0.855118	0.867638	0.852614	0.86263	0.174683	2086600
1969-08-01	0.86263	0.883914	0.861378	0.865134	0.17519	9135300
1969-08-04	0.865134	0.867638	0.857622	0.86263	0.174683	2396100
1969-08-05	0.86263	0.863882	0.853866	0.85637	0.173416	1547500
1969-08-06	0.85637	0.85637	0.845102	0.853866	0.172909	3045100
1969-08-07	0.853866	0.861378	0.848858	0.848858	0.171894	1317800
1969-08-08	0.848858	0.848858	0.842598	0.84385	0.17088	2316200
1969-08-11	0.84385	0.84385	0.835086	0.842598	0.170627	1567400
1969-08-12	0.842598	0.842598	0.83133	0.83133	0.168345	3144900
1969-08-13	0.827574	0.827574	0.813802	0.82507	0.167077	5940400
1969-08-14	0.82507	0.838842	0.81881	0.82507	0.167077	3644100
1969-08-15	0.82507	0.833834	0.822566	0.83133	0.168345	3923700
1969-08-18	0.83133	0.840094	0.823818	0.840094	0.17012	2136500
1969-08-19	0.840094	0.846354	0.83759	0.841346	0.170373	2765500
1969-08-20	0.83759	0.83759	0.830078	0.83133	0.168345	1727200
1969-08-21	0.83133	0.840094	0.82507	0.836338	0.169359	2466000
1969-08-22	0.83759	0.851362	0.83759	0.848858	0.171894	1687200
1969-08-25	0.848858	0.855118	0.841346	0.845102	0.171134	2496000
1969-08-26	0.841346	0.841346	0.828826	0.835086	0.169106	1627300
1969-08-27	0.836338	0.842598	0.836338	0.836338	0.169359	1677300
1969-08-28	0.836338	0.840094	0.833834	0.838842	0.169866	1547500
1969-08-29	0.838842	0.841346	0.83133	0.838842	0.169866	1757100
1969-09-02	0.838842	0.842598	0.83133	0.832582	0.168599	1567400
1969-09-03	0.832582	0.836338	0.823818	0.836338	0.169359	2625700
1969-09-04	0.836338	0.836338	0.82507	0.828826	0.167838	1956800
1969-09-05	0.821314	0.821314	0.817558	0.817558	0.165556	2476000
1969-09-08	0.817558	0.821314	0.815054	0.815054	0.165049	1697200
1969-09-09	0.815054	0.836338	0.811298	0.828826	0.167838	2386100
1969-09-10	0.828826	0.838842	0.827574	0.838842	0.169866	2885300
1969-09-11	0.838842	0.846354	0.835086	0.846354	0.171387	2416100
1969-09-12	0.846354	0.846354	0.832582	0.838842	0.169866	4792300
1969-09-15	0.841346	0.863882	0.841346	0.863882	0.176305	3474400
1969-09-16	0.863882	0.863882	0.855118	0.857622	0.175028	3274700
1969-09-17	0.857622	0.861378	0.842598	0.842598	0.171961	3763900
1969-09-18	0.842598	0.851362	0.836338	0.838842	0.171195	4432800
1969-09-19	0.840094	0.845102	0.840094	0.841346	0.171706	4802300
1969-09-22	0.84385	0.852614	0.84385	0.85011	0.173494	2156500
1969-09-23	0.85011	0.866386	0.85011	0.866386	0.176816	4492800
1969-09-24	0.866386	0.867638	0.861378	0.866386	0.176816	3214800
1969-09-25	0.866386	0.867638	0.853866	0.85637	0.174772	5101800
1969-09-26	0.85637	0.858874	0.848858	0.85637	0.174772	2396100
1969-09-29	0.85637	0.85637	0.851362	0.855118	0.174517	1447600
1969-09-30	0.855118	0.86263	0.85011	0.851362	0.17375	3753900
1969-10-01	0.851362	0.855118	0.846354	0.85011	0.173494	1457600
1969-10-02	0.85011	0.852614	0.826322	0.852614	0.174005	3853800
1969-10-03	0.861378	0.870142	0.861378	0.86263	0.17605	4612600
1969-10-06	0.86263	0.870142	0.861378	0.866386	0.176816	2066600
1969-10-07	0.866386	0.86889	0.853866	0.858874	0.175283	2126500
1969-10-08	0.853866	0.853866	0.845102	0.848858	0.173239	1547500
1969-10-09	0.848858	0.852614	0.836338	0.842598	0.171961	3224800
1969-10-10	0.848858	0.853866	0.848858	0.853866	0.174261	3394500
1969-10-13	0.853866	0.86263	0.85011	0.86263	0.17605	1367800
1969-10-14	0.86263	0.871394	0.858874	0.86889	0.177327	5910500
1969-10-15	0.86889	0.871394	0.86263	0.866386	0.176816	4432800
1969-10-16	0.866386	0.87515	0.86263	0.867638	0.177072	4243200
1969-10-17	0.867638	0.871394	0.863882	0.866386	0.176816	3025100
1969-10-20	0.866386	0.86889	0.857622	0.857622	0.175028	1497600
1969-10-21	0.857622	0.863882	0.85637	0.86263	0.17605	2316200
1969-10-22	0.86263	0.90019	0.86263	0.89393	0.182437	3304700
1969-10-23	0.89393	0.895182	0.871394	0.876402	0.17886	3614200
1969-10-24	0.876402	0.877654	0.871394	0.871394	0.177838	2106600
1969-10-27	0.867638	0.867638	0.851362	0.857622	0.175028	3913700
1969-10-28	0.85637	0.85637	0.841346	0.841346	0.171706	5291500
1969-10-29	0.833834	0.833834	0.82507	0.826322	0.16864	4992000
1969-10-30	0.826322	0.845102	0.82507	0.845102	0.172472	5411300
1969-10-31	0.845102	0.846354	0.840094	0.842598	0.171961	4253100
1969-11-03	0.842598	0.845102	0.83759	0.845102	0.172472	2855400
1969-11-04	0.845102	0.845102	0.832582	0.845102	0.172472	2505900
1969-11-05	0.845102	0.85011	0.842598	0.846354	0.172728	2795500
1969-11-06	0.845102	0.845102	0.83759	0.841346	0.171706	1956800
1969-11-07	0.841346	0.851362	0.840094	0.851362	0.17375	1966800
1969-11-10	0.851362	0.852614	0.846354	0.851362	0.17375	1876900
1969-11-11	0.851362	0.857622	0.851362	0.853866	0.174261	1767100
1969-11-12	0.853866	0.855118	0.842598	0.84385	0.172217	2615800
1969-11-13	0.84385	0.845102	0.842598	0.84385	0.172217	2446000
1969-11-14	0.842598	0.842598	0.833834	0.836338	0.170684	2166500
1969-11-17	0.835086	0.835086	0.81881	0.832582	0.169917	2615800
1969-11-18	0.832582	0.845102	0.83133	0.84385	0.172217	3045100
1969-11-19	0.838842	0.838842	0.821314	0.828826	0.169151	5551100
1969-11-20	0.828826	0.828826	0.816306	0.822566	0.167873	3134900
1969-11-21	0.820062	0.820062	0.80629	0.810046	0.165318	5591000
1969-11-24	0.810046	0.817558	0.80629	0.817558	0.166851	3544300
1969-11-25	0.816306	0.816306	0.80629	0.811298	0.165573	4163300
1969-11-26	0.811298	0.81255	0.803786	0.811298	0.165573	3933600
1969-11-28	0.811298	0.813802	0.801282	0.802534	0.163785	3174900
1969-12-01	0.802534	0.808794	0.796274	0.796274	0.162507	3394500
1969-12-02	0.796274	0.80003	0.788762	0.791266	0.161485	3075000
1969-12-03	0.791266	0.791266	0.771234	0.782502	0.159697	4183200
1969-12-04	0.782502	0.80003	0.763722	0.80003	0.164644	6369700
1969-12-05	0.80003	0.80003	0.785006	0.792518	0.163098	3214800
1969-12-08	0.792518	0.79377	0.771234	0.773738	0.159233	3694000
1969-12-09	0.773738	0.790014	0.766226	0.78125	0.160779	4053500
1969-12-10	0.78125	0.801282	0.779998	0.80003	0.164644	3154900
1969-12-11	0.80003	0.801282	0.796274	0.797526	0.164128	2915300
1969-12-12	0.797526	0.801282	0.782502	0.78751	0.162067	3085000
1969-12-15	0.78751	0.788762	0.777494	0.778746	0.160263	2885300
1969-12-16	0.777494	0.777494	0.757462	0.759966	0.156398	6998700
1969-12-17	0.759966	0.766226	0.747446	0.74995	0.154337	6190000
1969-12-18	0.74995	0.764974	0.742438	0.753706	0.15511	7887300
1969-12-19	0.75621	0.773738	0.75621	0.773738	0.159233	4153300
1969-12-22	0.773738	0.776242	0.763722	0.763722	0.157172	4253100
1969-12-23	0.763722	0.76873	0.761218	0.767478	0.157944	4353000
1969-12-24	0.767478	0.778746	0.764974	0.773738	0.159233	2925300
1969-12-26	0.773738	0.785006	0.772486	0.778746	0.160263	1487600
1969-12-29	0.778746	0.785006	0.764974	0.769982	0.15846	4213200
1969-12-30	0.769982	0.772486	0.764974	0.771234	0.158717	2795500
1969-12-31	0.771234	0.776242	0.764974	0.776242	0.159748	3314600
1970-01-02	0.776242	0.777494	0.766226	0.767478	0.157944	2316200
1970-01-05	0.767478	0.771234	0.757462	0.763722	0.157172	4233200
1970-01-06	0.76247	0.76247	0.73743	0.741186	0.152534	3544300
1970-01-07	0.74369	0.754958	0.74369	0.744942	0.153307	4602600
1970-01-08	0.747446	0.758714	0.747446	0.751202	0.154595	13897700
1970-01-09	0.751202	0.752454	0.732422	0.732422	0.15073	5940400
1970-01-12	0.732422	0.734926	0.72491	0.73117	0.150472	4043500
1970-01-13	0.73117	0.73743	0.729918	0.733674	0.150988	2875300
1970-01-14	0.734926	0.752454	0.734926	0.747446	0.153822	3694000
1970-01-15	0.747446	0.753706	0.746194	0.748698	0.15408	2675700
1970-01-16	0.748698	0.74995	0.744942	0.744942	0.153307	2066600
[truncated: 12,562 more rows]
